# Supplementary material for: Measuring leadership an assessment of the Multifactor Leadership Questionnaire
Source: PLoS One. 2021 Jul 22;16(7):e0254329. doi: 10.1371/journal.pone.0254329 (PMC8297756; doi:10.1371/journal.pone.0254329)
Supplement: S1 Data — (XLSX) [file pone.0254329.s001.xlsx]

## Sheet: Sheet0
StartDate	EndDate	Status	IPAddress	Progress	Duration (in seconds)	Finished	RecordedDate	ResponseId	RecipientLastName	RecipientFirstName	RecipientEmail	ExternalReference	LocationLatitude	LocationLongitude	DistributionChannel	UserLanguage	Q48	Q47	Q1	Q2	Q3	Q4	Q5	Q6	Q7	Q8	Q9	Q10	Q11	Q12	Q13	Q14	Q15	Q16	Q17	Q18	Q19	Q20	Q21	Q22	Q23	Q24	Q25	Q26	Q27	Q28	Q29	Q30	Q31
Start Date	End Date	Response Type	IP Address	Progress	Duration (in seconds)	Finished	Recorded Date	Response ID	Recipient Last Name	Recipient First Name	Recipient Email	External Data Reference	Location Latitude	Location Longitude	Distribution Channel	User Language	Leadership MLQ: The purpose of this study is to investigate the measurement validity of the Multifactor Leadership Questionnaire (MLQ). This study is being conducted by prof. Joan Manel Batista and prof. Marc Esteve, ESADE Business School, Barcelona and will be conducted online. This project has received ethical approval from the Research Ethics Committee of Esade (CUHSR Protocol Number: 007/2021…	Please enter your Prolific ID. (This information is needed for making payment)	This questionnaire is to describe the leadership style of your superior (or the last superior that you have had in case that you are not currently employeed), as you percieve it. Please answer all items below. Provides me with assistance in exchange for my efforts	Re-examines critical assumtions to question whether they are appropriate	Fails to interfere until problems become serious	Focuses attantion on irregularities, mistakes, exceptions, and deviations from standards	Avoids getting involved when important issues arise	Talks about their most important values and belifs	Is absent when needed	Seeks differing perspectives when solving problems	Talks optimistically about the future	Instills pride in me for being associated with him/her	Discusses in specific terms who is responsible for achieving performance targets	Waits for things to go wrong before taking action	Talks enthusiastically about what needs to be accomplished	Specifies the importance of having a strong sense of purpose	Spends time teaching and coaching	Makes clear what one can expect to receive when performance goals are achieved	Shows that he/she is a firm believer in "if it ain't broke, don't fix it"	Goes beyond self-interest for the good of the group	Treats me as an individual rather than just a member of the group	Demostrates that problems must become chronic before taking action	Acts in ways that builds my respect	Concentrates his/her full attention on dealing with mistakes, complaints, and failures	Considers the moral and ethical consequences of decisions	Keeps track of all mistakes	Displays a sense of power and confidence	Articulates a compelling vision of the future	Directs my attention toward failures to meet standards	Avoids making decisions	Considers me as having different needs, abilities, and aspirations from others	Gets me to look at problems from many different angles	Helps me to develop my strenghts
2021-03-29 12:16:34	2021-03-29 12:17:38	1		100	63	1	2021-03-29 12:17:38	R_12MEpOTGfTDSo9S					41.3954	2.2048	preview	EN	1	rgrgrg	1	1	1	1	1	1	1	1	1	1	1	1	1	1	1	1	1	1	1	1	1	1	1	1	1	1	1	1	1	1	1
2021-03-29 12:30:57	2021-03-29 12:33:53	0	108.5.133.237	100	176	1	2021-03-29 12:33:53	R_VJzmrEuqDh0C9wt					40.7873	-74.3211	anonymous	EN	1	5e42ece14983111833f076fd	3	4	2	4	1	3	2	4	3	2	4	1	3	4	2	5	2	3	3	1	3	3	2	4	5	2	2	1	4	3	3
2021-03-29 12:33:03	2021-03-29 12:39:12	0	174.192.132.99	100	368	1	2021-03-29 12:39:12	R_2BhC4HfcuOxva99					43.0503	-88.045	anonymous	EN	1	5c759b0f0d471e0016b19fc2	3	2	4	5	1	1	4	4	5	3	3	4	3	3	4	4	4	4	3	5	2	3	4	3	5	4	3	4	3	2	3
2021-03-29 12:34:06	2021-03-29 12:40:19	0	24.107.85.75	100	372	1	2021-03-29 12:40:19	R_rdMmQ9PNdKmb0yJ					38.5759	-90.5167	anonymous	EN	1	5ee561897247c02ad544c299	4	4	3	3	2	3	1	4	3	4	4	1	3	3	4	3	2	4	5	2	5	4	4	3	4	3	2	1	4	3	4
2021-03-29 12:40:59	2021-03-29 12:44:11	0	108.69.83.60	100	191	1	2021-03-29 12:44:12	R_22PuDt000fmCE0G					42.0107	-87.6657	anonymous	EN	1	5b4983840753d30001db8ab3	4	3	3	2	3	5	2	3	4	4	3	2	5	5	4	3	1	4	4	1	4	2	3	1	4	4	2	1	3	4	4
2021-03-29 12:56:16	2021-03-29 12:59:54	0	8.9.80.99	100	217	1	2021-03-29 12:59:54	R_2rBo1wfqG8ICd5A					43.2207	-77.5992	anonymous	EN	1	60615afcb76a34e9ab16d7e7	5	4	2	2	2	3	1	3	5	2	4	2	5	4	1	5	2	5	4	2	3	2	5	2	5	4	3	2	2	3	4
2021-03-29 12:56:10	2021-03-29 13:00:26	0	74.88.150.84	100	256	1	2021-03-29 13:00:27	R_3Euu6eq73KvQ8vZ					40.8352	-73.0434	anonymous	EN	1	5ef3ba19113e8615b3b5d8f7	4	4	2	1	4	4	1	4	3	1	3	2	4	3	5	2	4	4	4	2	5	1	4	3	4	3	1	1	4	5	5
2021-03-29 12:58:27	2021-03-29 13:06:12	0	73.1.252.162	100	465	1	2021-03-29 13:06:12	R_3foB09tDafWFBKQ					27.1605	-80.2925	anonymous	EN	1	6060f15cdc1a3c002e38b9a4	5	5	4	5	4	2	2	3	3	4	4	3	4	3	4	3	4	3	4	4	3	3	3	4	5	4	4	2	4	4	3
2021-03-29 12:59:03	2021-03-29 13:07:44	0	71.245.186.232	100	521	1	2021-03-29 13:07:45	R_3PiWS7pOsfpTlbs					40.4442	-79.9557	anonymous	EN	1	5f1c9382e539fb534d38c126	4	3	2	4	1	1	2	3	3	2	4	2	2	1	2	2	3	3	4	2	3	3	2	2	3	3	3	1	2	2	3
2021-03-29 13:02:41	2021-03-29 13:08:00	0	107.167.107.62	100	319	1	2021-03-29 13:08:00	R_3MM6F53epKivOx7					37.751	-97.822	anonymous	EN	1	5e652be54ef1052ac3573868	4	1	1	2	1	1	1	1	1	2	1	1	1	1	3	1	1	3	5	1	5	5	3	1	2	1	1	1	1	2	4
2021-03-29 13:13:42	2021-03-29 13:18:41	0	107.77.206.194	100	299	1	2021-03-29 13:18:41	R_2Bth5J7G2j8r6Oe					41.9898	-87.7623	anonymous	EN	1	605fdf24d70eac83d2b3984d	2	2	4	2	2	1	4	2	3	1	4	4	3	1	1	3	1	2	4	3	1	4	1	2	4	4	3	2	3	1	1
2021-03-29 13:13:47	2021-03-29 13:19:16	0	12.110.80.52	100	329	1	2021-03-29 13:19:16	R_3G9vSK1hWt5Cxlh					40.7503	-74.0014	anonymous	EN	1	605d99820672f39b951da85d	4	4	3	4	4	4	1	4	4	4	4	2	4	4	4	4	4	4	4	3	4	4	4	4	4	4	4	4	4	4	4
2021-03-29 13:14:35	2021-03-29 13:20:11	0	24.63.141.55	100	335	1	2021-03-29 13:20:11	R_3rID3Abn0wanfNJ					42.3498	-71.0765	anonymous	EN	1	5e6908f9d1e0d41b0f66717a	2	1	5	1	3	1	2	1	1	1	1	5	1	1	1	1	3	2	2	2	1	1	1	1	1	1	1	4	3	1	1
2021-03-29 13:15:15	2021-03-29 13:20:42	0	73.214.79.53	100	326	1	2021-03-29 13:20:42	R_wYs0QWuVbzX3S4F					40.5196	-79.8369	anonymous	EN	1	602d4fa277ccb7748eddd859	4	3	2	4	4	5	3	1	5	1	5	5	5	5	3	3	5	1	3	5	2	4	1	5	5	4	1	5	5	3	5
2021-03-29 13:21:00	2021-03-29 13:24:41	0	152.26.181.24	100	221	1	2021-03-29 13:24:42	R_3lYRg3HTGmXcsGM					35.0597	-79.0058	anonymous	EN	1	5ced9f04d98d55001aaf6702	4	4	2	3	1	4	2	4	4	3	3	2	4	3	2	2	3	2	4	1	4	4	3	1	3	3	2	2	3	3	4
2021-03-29 13:22:33	2021-03-29 13:25:08	0	204.141.213.125	100	154	1	2021-03-29 13:25:08	R_UKGjGa66r4jkYE1					41.9846	-91.627	anonymous	EN	1	592d00d3b885e8000191bc39	4	2	2	3	2	3	1	2	4	3	4	2	4	3	3	4	2	3	4	2	4	3	2	2	3	3	2	1	2	3	3
2021-03-29 13:21:22	2021-03-29 13:25:44	0	50.32.112.170	100	262	1	2021-03-29 13:25:45	R_Z2HyuylF8DxSuVH					41.3472	-75.9854	anonymous	EN	1	603fc2f09e8a8e0d9b9fb484	4	5	1	5	1	1	3	3	2	4	5	1	1	5	1	5	2	5	3	3	3	5	5	5	3	4	4	1	5	4	3
2021-03-29 13:22:41	2021-03-29 13:26:13	0	73.228.6.161	100	211	1	2021-03-29 13:26:14	R_1N50atqBPOsY09B					35.1369	-106.52	anonymous	EN	1	5d46da4ae67c9400192c4343	4	4	2	1	1	1	4	4	4	2	2	1	3	3	2	3	3	4	3	1	4	2	4	1	3	3	2	1	3	3	3
2021-03-29 12:53:43	2021-03-29 13:26:15	0	174.70.109.141	100	1952	1	2021-03-29 13:26:15	R_3oUhBtBqk2hdxLv					29.9317	-90.1026	anonymous	EN	1	605d9b7f85ed4546f0829102	4	2	2	2	4	4	1	2	4	4	3	3	3	3	3	3	3	3	3	3	3	3	4	3	2	3	3	3	2	3	3
2021-03-29 13:23:36	2021-03-29 13:26:46	0	104.162.175.236	100	190	1	2021-03-29 13:26:46	R_Wj02sPEG8AxycIp					40.726	-73.848	anonymous	EN	1	5f5692d4f7035d0e0f491d28	1	1	3	3	3	3	1	4	2	1	3	2	3	2	1	3	2	1	2	2	2	2	3	2	4	1	2	3	2	2	2
2021-03-29 13:23:01	2021-03-29 13:26:58	0	173.63.85.235	100	236	1	2021-03-29 13:26:58	R_01AOW6h0CxkfQuR					40.8548	-74.0284	anonymous	EN	1	561e760fed6e5a000dc7e7ba	4	4	4	4	4	4	2	5	4	4	3	5	4	3	3	4	4	3	4	3	4	4	4	4	4	4	4	3	4	4	4
2021-03-29 13:24:39	2021-03-29 13:27:55	0	75.69.154.219	100	195	1	2021-03-29 13:27:55	R_1ikOYv92B9ARUUr					43.2817	-71.6595	anonymous	EN	1	6009f3476c71d710d6d7b596	4	3	2	2	1	4	1	3	3	3	4	1	3	3	4	4	3	3	4	1	4	4	3	3	3	3	1	1	2	2	3
2021-03-29 13:24:36	2021-03-29 13:28:29	0	98.28.14.162	100	233	1	2021-03-29 13:28:29	R_1IbLXHgkCxH4Unj					39.9581	-82.8068	anonymous	EN	1	5ed8cf4782a6eb04ddf9962d	4	4	1	3	1	5	1	3	5	4	5	1	5	5	4	4	2	5	5	1	4	5	4	3	5	5	2	1	1	4	5
2021-03-29 13:24:32	2021-03-29 13:29:02	0	172.58.205.162	100	270	1	2021-03-29 13:29:02	R_3lM4JhRnrmzWPaY					40.0378	-75.0693	anonymous	EN	1	5f1cdcbd9de7845bd0c71d74	1	1	3	5	3	5	1	4	3	1	2	5	5	3	2	2	1	1	1	1	1	5	2	5	5	2	5	1	1	1	1
2021-03-29 13:22:21	2021-03-29 13:30:19	0	70.180.156.147	100	477	1	2021-03-29 13:30:20	R_Tq3oTj3cOUtlemZ					35.9854	-115.119	anonymous	EN	1	5cb632bab9c4860001700fe6	3	3	4	4	1	2	3	2	2	1	4	4	4	1	1	2	3	2	2	2	3	4	1	4	5	2	2	2	1	1	1
2021-03-29 13:26:54	2021-03-29 13:30:29	0	24.228.13.165	100	214	1	2021-03-29 13:30:29	R_25LyTx72IoMKKSx					40.9208	-74.2995	anonymous	EN	1	5f3553274250954d2f2f48fc	4	3	4	2	2	3	2	2	3	3	4	2	3	3	1	3	3	3	4	3	2	2	1	2	3	3	1	2	1	1	3
2021-03-29 13:27:38	2021-03-29 13:31:06	0	24.62.156.159	100	207	1	2021-03-29 13:31:06	R_1NkSvIKJyPuC7ww					43.1403	-71.5444	anonymous	EN	1	60186a8ada7da70f6d2099af	3	4	3	2	2	4	3	4	4	4	4	2	4	3	4	3	3	4	4	1	4	4	4	2	3	4	2	2	4	4	4
2021-03-29 13:27:01	2021-03-29 13:31:18	0	71.64.8.187	100	257	1	2021-03-29 13:31:18	R_20Pxwn4wqOf4DX3					41.2779	-84.3578	anonymous	EN	1	5fe90f1a6a365785d7cb440b	4	3	3	5	1	3	2	4	2	3	5	2	2	4	4	4	5	3	2	2	3	3	4	5	4	3	5	2	4	4	3
2021-03-29 13:28:18	2021-03-29 13:31:21	0	98.110.221.207	100	182	1	2021-03-29 13:31:21	R_1K2oyTPhXDCLpJB					42.2187	-71.5351	anonymous	EN	1	6060ce125afb6d958ea7f577	4	4	2	3	2	3	1	4	4	5	3	1	4	4	3	4	2	3	3	4	4	3	2	4	3	3	3	1	2	3	4
2021-03-29 13:28:39	2021-03-29 13:32:02	0	98.196.76.17	100	202	1	2021-03-29 13:32:02	R_1NyNg5aFhggnzyp					29.7953	-95.4968	anonymous	EN	1	5ee00907ed486334f7063e3a	4	3	2	5	2	3	2	2	3	2	4	1	4	3	2	3	1	3	2	1	2	4	2	4	5	2	4	1	2	2	3
2021-03-29 13:30:46	2021-03-29 13:33:11	0	75.55.157.111	100	144	1	2021-03-29 13:33:11	R_tLgYpDwNttDyNhf					35.7163	-86.9093	anonymous	EN	1	5cbf87e2a4f6cd000172a1ec	4	4	3	5	3	1	2	3	4	1	2	3	2	2	2	2	1	2	3	1	2	3	3	4	3	2	4	3	4	3	4
2021-03-29 13:26:53	2021-03-29 13:33:23	0	12.12.128.162	100	390	1	2021-03-29 13:33:24	R_2Xb5za90Hp5mgr0					41.8478	-88.3075	anonymous	EN	1	600a36e5f13c1218ec6a81f3	5	4	3	3	5	1	1	3	4	5	4	2	4	2	4	4	1	5	5	2	3	5	4	4	2	2	1	2	2	4	5
2021-03-29 13:29:00	2021-03-29 13:34:22	0	24.102.178.182	100	321	1	2021-03-29 13:34:23	R_21acogUUo0sW0Zy					40.8979	-75.4765	anonymous	EN	1	5f640c3d5bc1fc18e4203ae5	3	2	1	4	1	3	1	3	4	3	4	1	4	4	4	4	2	4	3	1	2	3	3	4	5	3	1	1	3	3	4
2021-03-29 13:30:28	2021-03-29 13:34:38	0	71.81.254.87	100	249	1	2021-03-29 13:34:39	R_24tQNQkTTJwahxc					35.6865	-81.3664	anonymous	EN	1	56213a1aed6e5a0005c7f760	4	3	2	4	1	2	2	3	3	4	4	2	4	2	2	4	3	3	5	2	5	3	4	2	4	3	2	1	4	2	4
2021-03-29 13:30:35	2021-03-29 13:34:45	0	23.125.164.240	100	250	1	2021-03-29 13:34:45	R_2Cp0UgJ2VeHYOAW					34.8493	-82.4041	anonymous	EN	1	5f9990d736948e0159c71ec0	2	2	4	3	3	3	3	2	2	1	1	4	1	1	1	1	3	2	1	3	1	2	3	4	3	2	2	3	3	3	1
2021-03-29 13:29:52	2021-03-29 13:35:01	0	174.60.23.37	100	308	1	2021-03-29 13:35:01	R_Q3silJN7Bq7nRGV					40.4551	-76.1247	anonymous	EN	1	5e6ca4b9a2b73d25c187ae61	3	2	3	4	3	2	3	3	4	2	1	2	2	4	3	4	1	3	4	4	4	2	4	2	3	4	3	2	1	3	4
2021-03-29 13:31:04	2021-03-29 13:36:53	0	98.127.255.163	100	349	1	2021-03-29 13:36:54	R_1eIy66kEMaTT76q					45.6714	-111.044	anonymous	EN	1	6049930ffce4511755f401c8	4	3	4	4	1	3	1	3	4	3	4	2	3	2	3	3	4	3	4	1	3	2	3	3	3	4	1	2	5	3	2
2021-03-29 13:33:01	2021-03-29 13:37:33	0	108.51.112.61	100	272	1	2021-03-29 13:37:33	R_3rHaOYrdcHtPdE7					38.7592	-76.9858	anonymous	EN	1	579f1d3bc9abeb0001af52d8	3	2	4	4	3	2	3	2	5	1	2	4	3	2	2	2	5	2	2	4	2	1	1	4	3	4	4	3	2	2	2
2021-03-29 13:34:43	2021-03-29 13:38:33	0	174.250.36.3	100	229	1	2021-03-29 13:38:34	R_3eyT7Jh6FchbTqn					37.751	-97.822	anonymous	EN	1	5d75619be689da001f2570d8	4	4	2	3	1	3	1	3	5	3	4	1	3	4	2	5	2	5	4	1	4	4	2	3	4	5	3	1	3	4	5
2021-03-29 13:35:55	2021-03-29 13:38:45	0	24.209.166.103	100	169	1	2021-03-29 13:38:46	R_2amlwmOTeZs2KaE					43.014	-88.2783	anonymous	EN	1	5bf465a2f35e0c00010178af	4	4	5	2	2	3	2	4	3	4	4	1	4	4	4	4	2	3	4	2	4	2	5	1	4	4	1	2	4	4	4
2021-03-29 13:37:06	2021-03-29 13:39:35	0	131.93.244.97	100	148	1	2021-03-29 13:39:35	R_2wHzLE72O9S3PaO					43.0344	-89.5007	anonymous	EN	1	5dbe3345a262de347e900665	4	4	2	2	1	2	1	3	4	3	3	1	4	3	4	3	1	3	5	1	5	3	3	2	4	4	2	1	4	4	4
2021-03-29 13:33:28	2021-03-29 13:40:00	0	174.195.202.70	100	392	1	2021-03-29 13:40:01	R_1geyh4lueKLAOOO					34.1211	-117.436	anonymous	EN	1	5e8953f2e770eb5f55dfc4c0	4	4	3	4	1	2	1	4	4	4	2	1	4	4	4	3	1	4	4	2	5	4	4	3	4	4	2	1	4	4	4
2021-03-29 13:34:25	2021-03-29 13:40:43	0	73.224.24.42	100	378	1	2021-03-29 13:40:44	R_V5ciVFHuyu07AOZ					30.1223	-81.3627	anonymous	EN	1	5fba966041a525a940d7322c	5	5	1	1	1	4	1	5	5	5	5	1	5	4	4	4	1	5	5	1	5	2	5	2	4	5	1	1	5	5	5
2021-03-29 13:35:22	2021-03-29 13:40:55	0	50.89.121.11	100	333	1	2021-03-29 13:40:56	R_1PdTmR4jsU5Hgty					28.5624	-81.8752	anonymous	EN	1	5c2789fc1694480001e4c4e3	4	3	4	3	3	1	3	1	1	1	2	4	1	1	1	1	2	2	2	2	2	2	3	2	3	1	3	2	1	1	1
2021-03-29 13:34:43	2021-03-29 13:40:56	0	72.227.89.24	100	372	1	2021-03-29 13:40:56	R_2rCuZvkMgj2C1g9					42.882	-78.8613	anonymous	EN	1	5e72d6cf80a51d2263688113	5	4	2	4	1	3	1	5	3	5	5	1	4	5	5	5	2	3	4	1	5	4	4	5	5	5	3	1	4	5	4
2021-03-29 13:37:43	2021-03-29 13:41:11	0	172.242.91.119	100	207	1	2021-03-29 13:41:11	R_zceKYo5W35qSVah					37.8564	-83.9319	anonymous	EN	1	5e94fc39cc318836529fd876	4	3	4	2	2	3	2	3	4	5	4	2	3	2	4	3	4	5	5	2	5	2	3	1	4	4	2	2	5	4	3
2021-03-29 13:37:03	2021-03-29 13:41:16	0	67.245.68.60	100	252	1	2021-03-29 13:41:16	R_VOVSI7vpdlbIvap					40.7072	-73.8271	anonymous	EN	1	59c90b59916c4d000109451f	4	3	2	3	1	4	1	4	3	5	1	2	3	2	3	2	3	4	5	2	4	5	4	3	3	3	2	1	4	4	4
2021-03-29 13:38:14	2021-03-29 13:42:20	0	71.76.81.236	100	246	1	2021-03-29 13:42:21	R_pDw7Nv2oKLyAb2F					35.1293	-80.864	anonymous	EN	1	5dd3217aeab04233748a4263	2	1	4	5	4	3	3	1	4	1	3	4	3	3	1	1	1	3	1	3	2	4	3	2	4	3	3	3	1	1	1
2021-03-29 13:39:00	2021-03-29 13:42:43	0	74.111.187.62	100	223	1	2021-03-29 13:42:44	R_1QfSg86OVaVanXj					40.3371	-79.9901	anonymous	EN	1	558af231fdf99b7dfdbac14c	4	3	1	1	1	3	1	5	5	4	4	1	4	4	4	5	3	5	5	1	5	4	4	4	4	4	2	1	4	4	3
2021-03-29 13:35:09	2021-03-29 13:42:46	0	184.167.234.153	100	456	1	2021-03-29 13:42:46	R_ZC2QGE5OLNuXsm5					45.9979	-112.599	anonymous	EN	1	5f1d2410e2161c627c06e7c2	2	1	2	5	5	2	3	1	2	1	2	4	2	2	2	1	5	5	3	4	1	4	2	2	5	3	5	3	3	2	2
2021-03-29 13:40:05	2021-03-29 13:42:49	0	73.140.210.96	100	164	1	2021-03-29 13:42:49	R_C3LTIocAhn7Fwqt					47.158	-122.546	anonymous	EN	1	58348e5545d1d700013eba2d	4	2	3	2	3	2	2	4	4	3	3	3	2	2	2	3	3	2	4	2	2	2	3	1	2	2	2	3	4	3	2
2021-03-29 13:39:28	2021-03-29 13:43:00	0	69.104.55.230	100	212	1	2021-03-29 13:43:00	R_10VnJGlbLPUlxA5					34.157	-77.9136	anonymous	EN	1	5f63d981b9456b1380d5f63d981b9456b1380d6047f6047f	3	2	5	4	4	1	3	2	3	2	3	4	3	3	1	4	3	3	2	4	2	3	2	3	2	2	2	3	1	1	2
2021-03-29 13:40:13	2021-03-29 13:43:08	0	68.34.13.205	100	175	1	2021-03-29 13:43:09	R_3KrRDww7hBAhG7X					42.5353	-83.7768	anonymous	EN	1	5bfe8f41af384f0001c875d1	2	2	1	4	1	1	2	1	4	3	3	2	4	4	3	4	1	3	3	3	3	4	2	4	4	3	3	1	2	4	3
2021-03-29 13:41:09	2021-03-29 13:43:08	0	152.179.169.162	100	118	1	2021-03-29 13:43:09	R_1opS7D9eHPONklU					40.8113	-91.1156	anonymous	EN	1	6026b640caa459045259cf0d	3	3	2	4	1	4	1	4	4	4	3	1	4	3	3	3	2	4	3	2	5	4	4	4	4	3	3	1	4	3	4
2021-03-29 13:41:23	2021-03-29 13:43:18	0	68.195.236.34	100	114	1	2021-03-29 13:43:18	R_3fpY45HYkICD1ru					40.7801	-73.2458	anonymous	EN	1	5e17c03aeae6660cf57dfb23	3	3	3	2	3	3	2	2	3	3	3	3	3	3	4	3	3	3	3	2	3	3	3	2	4	3	4	2	4	3	3
2021-03-29 13:41:09	2021-03-29 13:43:48	0	73.237.108.20	100	159	1	2021-03-29 13:43:49	R_21yKKBU4GySjJS8					33.7408	-84.2632	anonymous	EN	1	5bf0b1ecaf38d100016bd609	2	2	4	3	3	1	3	2	2	1	2	4	3	1	1	2	4	2	2	3	1	4	2	3	3	1	3	3	2	2	2
2021-03-29 13:39:35	2021-03-29 13:43:54	0	76.31.107.98	100	259	1	2021-03-29 13:43:54	R_1LAK04MG0POTFKx					29.8678	-95.8298	anonymous	EN	1	5f525487e51b924db405f6a5	5	5	1	1	1	4	1	5	4	5	5	1	5	4	4	4	1	5	5	1	5	1	5	1	4	4	1	1	5	5	5
2021-03-29 13:19:12	2021-03-29 13:44:12	0	67.86.228.155	100	1499	1	2021-03-29 13:44:13	R_2DYTMURXaWHGsx8					40.8622	-73.8902	anonymous	EN	1	5d57062817ee8d0001cda0f6	3	2	2	2	1	1	2	1	3	3	1	3	2	1	1	1	4	3	2	3	4	3	5	2	3	1	1	1	1	2	3
2021-03-29 13:39:32	2021-03-29 13:44:32	0	70.62.216.102	100	300	1	2021-03-29 13:44:33	R_2TtMmEY11fabbDa					41.127	-80.6321	anonymous	EN	1	5dd3e421535a713ca67361d6	4	1	1	1	2	1	1	3	3	4	3	2	4	4	3	3	2	4	4	1	5	4	5	2	2	4	2	1	3	4	4
2021-03-29 13:37:44	2021-03-29 13:45:16	0	24.161.47.83	100	451	1	2021-03-29 13:45:16	R_2PvtDGGBKIu2TfH					41.3786	-74.6691	anonymous	EN	1	58b0b2f5b3ae2f0001d34325	5	3	2	2	1	2	1	3	4	4	3	1	4	3	4	4	1	4	5	1	5	2	5	3	5	3	2	1	4	3	5
2021-03-29 13:41:12	2021-03-29 13:45:19	0	166.216.158.212	100	247	1	2021-03-29 13:45:19	R_3QQaHWwteMTrct2					37.9648	-121.77	anonymous	EN	1	5b0495e0b98c410001adb589	5	3	2	2	1	4	1	5	5	5	3	1	4	4	3	2	1	5	5	1	5	1	5	1	2	3	2	1	1	4	5
2021-03-29 13:40:50	2021-03-29 13:45:53	0	71.195.197.213	100	303	1	2021-03-29 13:45:53	R_3O2rVIN5Pq6c5Zn					41.1685	-112.036	anonymous	EN	1	5ef6308c40846d2dfca0b66a	3	4	2	4	2	3	4	4	3	3	2	4	4	4	2	4	2	2	4	2	3	2	4	2	4	3	2	3	3	2	3
2021-03-29 13:39:54	2021-03-29 13:45:59	0	98.231.216.55	100	365	1	2021-03-29 13:46:00	R_31j7DCSeldwYIdx					39.0828	-77.1674	anonymous	EN	1	601715a9b7dae033f1c9e18f	4	5	1	5	1	3	1	2	1	1	5	1	5	1	2	1	1	5	4	1	2	5	3	5	5	1	5	1	1	2	3
2021-03-29 13:43:06	2021-03-29 13:46:14	0	72.83.172.15	100	187	1	2021-03-29 13:46:14	R_2V7Sg8K9T7x11ah					38.8865	-77.0911	anonymous	EN	1	5e875d608d3525062c2259b5	4	4	2	2	1	3	2	4	5	4	4	2	4	4	3	3	2	4	5	1	4	2	3	1	4	4	2	2	4	4	4
2021-03-29 13:42:27	2021-03-29 13:47:01	0	73.196.224.139	100	273	1	2021-03-29 13:47:01	R_tPLSnEiVQtb42sN					40.8022	-74.1914	anonymous	EN	1	5f43faaee7ec7c6d40fc06ee	2	1	4	3	1	2	3	1	2	2	1	1	2	1	2	1	1	2	1	1	2	3	1	4	4	1	2	1	1	1	1
2021-03-29 13:39:34	2021-03-29 13:47:06	0	98.253.59.113	100	451	1	2021-03-29 13:47:06	R_71EjNQI7PcoBjgJ					40.1047	-88.2062	anonymous	EN	1	5c6ac9bc1d9ff70001ab2ee5	2	2	4	2	2	1	3	3	4	2	3	3	3	2	3	2	4	2	4	2	2	3	2	3	3	2	3	3	4	2	2
2021-03-29 13:41:20	2021-03-29 13:47:30	0	24.147.189.80	100	370	1	2021-03-29 13:47:30	R_1d6UIu8lVtU6F32					42.4945	-71.0715	anonymous	EN	1	5d4e212b81ca1c001b21672c	4	3	1	3	1	1	1	1	5	5	2	1	5	5	2	5	1	5	2	1	5	4	5	5	4	5	2	1	1	1	5
2021-03-29 13:42:59	2021-03-29 13:47:56	0	143.59.14.54	100	297	1	2021-03-29 13:47:57	R_20URputyrCQjIJL					42.3755	-83.2883	anonymous	EN	1	581dd1d1cccc4800017ab5c2	4	3	1	4	1	4	1	4	5	4	4	2	5	4	3	5	2	4	4	1	5	4	4	3	5	5	3	1	4	3	4
2021-03-29 13:43:43	2021-03-29 13:48:00	0	73.100.155.229	100	257	1	2021-03-29 13:48:00	R_u7xf3wDzvfAEDHb					42.3474	-71.1582	anonymous	EN	1	5ce59108469a00001a051c76	4	4	3	2	1	3	2	5	5	4	3	2	3	2	5	3	2	3	4	1	4	3	5	2	5	3	4	2	2	5	3
2021-03-29 13:34:00	2021-03-29 13:48:26	0	184.152.62.213	100	866	1	2021-03-29 13:48:26	R_30o5aFauP0Vj1aj					40.6375	-74.0216	anonymous	EN	1	5589a205fdf99b7ae47f60c2	4	3	2	4	1	3	2	4	3	5	4	2	5	5	4	4	1	4	4	1	5	5	4	4	5	5	3	1	3	5	5
2021-03-29 13:45:29	2021-03-29 13:49:07	0	184.62.59.64	100	218	1	2021-03-29 13:49:08	R_1daSzJxbEf0rLcG					37.5537	-77.4602	anonymous	EN	1	5ec1a5b256b9d95e23260c53	2	2	4	1	3	2	4	3	5	2	1	4	5	5	1	4	2	1	1	4	1	3	1	1	4	2	2	2	2	1	1
2021-03-29 13:43:52	2021-03-29 13:49:15	0	96.248.211.47	100	322	1	2021-03-29 13:49:15	R_2w650iDxL1zJXnE					36.7969	-76.1797	anonymous	EN	1	5f01b9892b6ad501d933a117	5	5	3	3	2	3	2	5	5	2	3	3	5	5	4	4	3	2	5	3	4	4	5	5	5	5	3	1	4	5	4
2021-03-29 13:44:26	2021-03-29 13:49:19	0	67.245.32.218	100	292	1	2021-03-29 13:49:19	R_RKPFup4HSErgwEh					40.7609	-73.9115	anonymous	EN	1	5dd3e6b66ca7e73c42b4eec8	5	5	1	3	1	3	1	5	5	3	5	1	5	5	3	3	5	4	5	1	5	5	5	2	5	5	3	1	2	5	5
2021-03-29 13:42:43	2021-03-29 13:49:33	0	73.87.117.92	100	409	1	2021-03-29 13:49:33	R_2tKbgoCAxtbCuUI					39.2891	-76.5583	anonymous	EN	1	605aa6ab5795d1f95b603b8d	3	2	4	3	3	4	3	2	2	2	2	3	4	3	1	1	3	3	4	3	3	2	3	2	3	3	1	2	3	2	2
2021-03-29 13:48:21	2021-03-29 13:49:51	0	98.224.139.163	100	90	1	2021-03-29 13:49:52	R_2zD69hdjBFK12T6					42.2385	-83.1783	anonymous	EN	1	5b91dc16cc81a400017a3438	4	4	3	4	4	4	2	5	3	4	5	3	4	4	3	5	4	3	4	5	5	4	3	1	4	4	2	2	4	4	4
2021-03-29 13:47:18	2021-03-29 13:50:02	0	72.17.88.69	100	164	1	2021-03-29 13:50:02	R_1INqafitGof6nrW					28.6225	-81.4317	anonymous	EN	1	5c04facfd30e3200016df2e7	4	3	1	4	1	4	1	4	4	4	4	1	4	4	5	5	4	5	4	1	5	4	5	3	4	4	3	1	3	4	4
2021-03-29 13:46:42	2021-03-29 13:50:09	0	47.216.96.215	100	206	1	2021-03-29 13:50:09	R_2melR6srFFDYmEV					35.1063	-114.592	anonymous	EN	1	58ef6ad040baf30001228d2c	4	2	1	3	1	5	1	3	4	3	1	1	3	3	4	4	2	5	5	1	4	3	3	1	3	4	2	1	3	4	5
2021-03-29 13:40:56	2021-03-29 13:50:15	0	107.212.193.118	100	559	1	2021-03-29 13:50:16	R_2TNTOGxVCblHiV1					32.8118	-83.565	anonymous	EN	1	5de83f3b3aa615000a41f831	5	4	1	4	1	2	2	3	2	2	3	2	5	1	4	2	1	3	2	1	2	4	4	2	3	3	3	1	2	2	2
2021-03-29 13:47:23	2021-03-29 13:50:46	0	76.90.189.147	100	203	1	2021-03-29 13:50:47	R_24CTKxvYKLokbFK					33.8625	-117.586	anonymous	EN	1	5ef0d0a8074e4c413a113a68	3	4	4	5	1	2	3	2	3	2	2	3	2	2	2	2	1	4	3	2	2	4	3	4	5	3	4	2	3	3	2
2021-03-29 13:43:12	2021-03-29 13:50:50	0	71.172.158.231	100	458	1	2021-03-29 13:50:50	R_247yWzTZU1mGpnU					40.8462	-74.7056	anonymous	EN	1	5d16d81a6be726001a39ca74	3	3	2	1	1	1	1	4	4	3	4	2	4	4	2	3	4	2	5	2	5	4	3	1	3	4	2	2	4	3	5
2021-03-29 13:47:47	2021-03-29 13:51:00	0	98.226.255.185	100	193	1	2021-03-29 13:51:01	R_3L0y40QYFo61lt7					41.7467	-87.7207	anonymous	EN	1	5f0a324200d38730124b0b34	1	1	1	2	1	3	1	4	5	4	3	1	5	5	5	5	2	5	5	1	5	5	5	5	5	5	1	1	3	5	4
2021-03-29 13:25:30	2021-03-29 13:51:07	0	108.52.196.245	100	1537	1	2021-03-29 13:51:08	R_25ZyMo8GWeAzfDO					39.8044	-75.4649	anonymous	EN	1	605eda47a1dbf4aaf85ea9fc	3	4	2	2	1	3	1	3	4	3	4	1	4	3	4	4	3	4	3	3	4	4	5	4	5	4	3	1	3	3	4
2021-03-29 13:44:29	2021-03-29 13:51:12	0	67.253.120.106	100	403	1	2021-03-29 13:51:13	R_ZEH4yEZGd9IB7zz					44.4662	-69.859	anonymous	EN	1	5dd3eb9a0f8d513d6c589024	4	5	1	5	1	4	1	5	5	5	5	1	5	5	5	5	2	5	5	1	5	5	5	4	5	5	1	1	4	5	5
2021-03-29 13:49:35	2021-03-29 13:51:48	0	71.81.95.74	100	133	1	2021-03-29 13:51:48	R_0Bv4GNWRms4HRlv					38.5317	-89.9988	anonymous	EN	1	5ef05841b681b05763588ff9	5	4	1	3	1	3	1	3	5	5	4	1	4	4	3	5	1	4	3	1	5	3	3	3	4	4	2	1	4	5	5
2021-03-29 13:48:55	2021-03-29 13:52:25	0	72.185.234.158	100	209	1	2021-03-29 13:52:25	R_1dzvsBIpupnCpdd					28.0109	-82.4948	anonymous	EN	1	5bc79ce8f653a50001ce430e	3	3	4	4	4	3	4	3	3	3	5	2	3	3	3	3	1	2	3	1	2	3	3	5	4	3	3	2	3	2	2
2021-03-29 13:48:27	2021-03-29 13:52:26	0	8.21.209.146	100	239	1	2021-03-29 13:52:26	R_ABvkvvMWIZ4tp9D					25.8489	-80.145	anonymous	EN	1	5e74320c72b7b73a82b4a56f	3	4	5	4	3	2	4	3	3	3	4	5	3	1	3	2	5	2	3	4	1	2	2	5	4	1	4	3	4	2	1
2021-03-29 13:31:34	2021-03-29 13:52:26	0	108.5.249.69	100	1251	1	2021-03-29 13:52:26	R_31R6e64dvO6iDED					40.0031	-74.2263	anonymous	EN	1	5e0aa9378f1faf32c47f560c	4	4	3	3	1	2	1	3	3	3	4	1	4	3	5	5	2	3	5	3	4	3	4	4	4	3	2	1	3	2	4
2021-03-29 13:43:13	2021-03-29 13:52:26	0	108.49.18.250	100	553	1	2021-03-29 13:52:27	R_3MuFB8MM6w4KoYR					42.2803	-71.25	anonymous	EN	1	60204556a5fe01622758e71d	5	4	1	4	1	3	5	4	4	4	3	2	4	4	4	4	4	3	4	2	2	4	4	4	4	3	4	1	4	4	4
2021-03-29 13:39:11	2021-03-29 13:53:13	0	66.214.52.88	100	841	1	2021-03-29 13:53:13	R_2Cs6QIJOd17nWkD					34.4179	-117.306	anonymous	EN	1	605c6658a62db3bc2d57b8fb	5	3	2	3	3	5	3	4	5	3	2	1	2	3	5	3	4	5	5	4	3	5	4	5	4	5	4	3	4	3	5
2021-03-29 13:50:32	2021-03-29 13:53:15	0	138.88.116.182	100	162	1	2021-03-29 13:53:15	R_2Y3NgJTk18p95wh					38.6922	-76.832	anonymous	EN	1	5e38a16710f1a60bb1e08ecf	3	2	5	3	4	5	2	4	5	1	1	5	2	1	1	3	3	3	4	5	2	4	3	2	3	1	2	3	4	2	1
2021-03-29 13:50:56	2021-03-29 13:53:30	0	97.64.170.162	100	154	1	2021-03-29 13:53:31	R_2S32GSpa2gMKo2d					41.7185	-93.5646	anonymous	EN	1	5f049fda0807f30e06c8166e	2	2	5	3	5	3	1	3	4	3	4	4	4	1	2	1	3	4	4	4	3	3	4	3	3	2	2	3	4	3	3
2021-03-29 13:51:20	2021-03-29 13:53:33	0	98.235.48.150	100	133	1	2021-03-29 13:53:34	R_3hyVodSEyI032Fz					40.2744	-76.7062	anonymous	EN	1	558fd02cfdf99b39cb035e5d	3	1	4	2	3	1	3	2	3	1	2	4	2	2	1	3	4	2	2	4	2	3	1	2	2	2	1	4	1	1	1
2021-03-29 13:51:00	2021-03-29 13:53:37	0	136.37.115.99	100	157	1	2021-03-29 13:53:38	R_2TMldAcoBPqQvpI					39.0452	-94.7189	anonymous	EN	1	5f3c6e44dc97f2aee9a67c7b	3	2	2	3	3	1	2	2	4	1	3	4	3	2	1	2	2	1	3	3	1	3	4	3	3	3	2	4	3	3	1
2021-03-29 13:39:25	2021-03-29 13:53:42	0	108.169.151.49	100	856	1	2021-03-29 13:53:43	R_1oBd0RB134JFfAN					35.7109	-78.6594	anonymous	EN	1	5f55547aec923290d5bd7ae0	4	3	1	2	1	3	1	4	4	4	4	1	5	4	5	5	2	4	4	1	4	4	3	2	4	5	1	2	3	4	5
2021-03-29 13:52:31	2021-03-29 13:53:50	0	68.234.203.229	100	78	1	2021-03-29 13:53:50	R_3JkMvZkBSnrrnrz					30.4908	-84.3158	anonymous	EN	1	603425ae094a64226eac4246	3	3	3	3	3	3	3	4	3	3	3	4	3	3	4	2	3	3	4	3	3	4	4	3	3	3	3	2	3	4	4
2021-03-29 13:50:23	2021-03-29 13:54:44	0	172.58.7.96	100	260	1	2021-03-29 13:54:44	R_1JEf9Da0uYZHpmQ					33.7468	-84.3137	anonymous	EN	1	6060773039f7c46d6e821a06	5	3	1	2	2	3	2	4	4	4	3	2	4	3	3	4	3	4	4	2	4	2	4	2	4	4	3	2	3	4	4
2021-03-29 13:36:04	2021-03-29 13:54:46	0	74.71.27.151	100	1121	1	2021-03-29 13:54:46	R_2e4r5cnWmeTYOcH					40.8	-73.9763	anonymous	EN	1	605693832adcf28f88e431b7	3	2	2	3	1	2	1	1	3	3	3	2	3	1	2	3	2	3	3	2	3	3	5	3	4	3	4	1	3	3	3
2021-03-29 13:50:47	2021-03-29 13:54:46	0	68.172.45.0	100	239	1	2021-03-29 13:54:47	R_p5zEd3bqdMhNAxr					43.4394	-76.4613	anonymous	EN	1	5f47f0dd26b052111e2d323b	5	4	4	4	3	5	4	4	5	5	4	2	5	4	3	4	3	3	5	4	3	2	4	3	5	5	3	3	5	4	5
2021-03-29 13:51:24	2021-03-29 13:54:59	0	99.113.165.175	100	214	1	2021-03-29 13:54:59	R_1GIc6BPAarak1kT					33.9955	-84.6581	anonymous	EN	1	5ef8b0e085fd3460fc8648bf	2	1	5	4	4	3	3	2	4	2	2	4	2	1	2	2	3	2	5	4	3	4	3	3	4	2	4	3	3	2	2
2021-03-29 13:53:17	2021-03-29 13:55:29	0	174.109.138.133	100	131	1	2021-03-29 13:55:29	R_QodXXrdMTzPsN8d					35.9825	-78.5376	anonymous	EN	1	5ec6854042730c06b3769e32	4	3	1	2	2	3	1	3	5	4	4	2	4	4	2	2	2	3	4	2	4	3	3	1	3	4	2	1	1	3	3
2021-03-29 13:52:03	2021-03-29 13:56:17	0	173.81.62.232	100	254	1	2021-03-29 13:56:18	R_a5EDhWLyDKTv37X					39.4251	-81.4613	anonymous	EN	1	5e0979f7082675243a5e3c91	3	3	2	4	1	3	3	2	4	4	3	2	5	4	4	5	2	3	5	4	3	4	3	2	4	3	3	1	4	3	5
2021-03-29 13:51:40	2021-03-29 13:56:44	0	204.111.161.10	100	303	1	2021-03-29 13:56:44	R_1eS3udu13OoehTG					39.1876	-78.1857	anonymous	EN	1	5bc3cf4dcb10e10001dd87a2	3	2	1	3	1	5	1	2	5	2	3	3	5	4	2	1	1	1	2	1	1	5	1	5	5	5	5	1	4	2	2
2021-03-29 13:45:08	2021-03-29 13:57:00	0	45.3.166.130	100	711	1	2021-03-29 13:57:00	R_215pDevgjO6Lqt2					28.3056	-81.4197	anonymous	EN	1	5e35759f1c0a77521b3e4e7a	5	4	2	3	1	4	1	4	3	4	4	1	4	4	3	4	4	4	3	1	4	4	5	3	5	4	4	1	4	4	4
2021-03-29 13:52:14	2021-03-29 13:57:27	0	99.45.37.26	100	312	1	2021-03-29 13:57:27	R_Qmik5nJE2w6BgXL					33.6934	-84.448	anonymous	EN	1	605f250af3e9355765589650	4	4	1	4	4	4	1	4	4	4	4	1	4	4	4	3	4	4	5	5	5	5	5	4	5	5	5	5	5	5	5
2021-03-29 13:52:11	2021-03-29 13:57:34	0	73.208.154.226	100	322	1	2021-03-29 13:57:34	R_3OkQ3wAGSiH5QXn					41.9704	-87.7036	anonymous	EN	1	6016b736527c38862d5095e7	4	4	3	4	4	5	4	5	3	5	4	3	4	3	5	4	1	5	5	3	4	3	5	4	5	3	3	1	2	4	4
2021-03-29 13:52:24	2021-03-29 13:57:57	0	174.246.98.242	100	332	1	2021-03-29 13:57:58	R_2uD2Y05ow9CXYBL					32.8242	-96.7507	anonymous	EN	1	602d7509d055057b791f4622	3	3	2	2	2	4	3	4	4	3	4	2	4	4	2	2	4	4	4	1	3	3	4	1	4	4	1	1	3	4	4
2021-03-29 13:55:01	2021-03-29 13:58:16	0	68.61.131.79	100	195	1	2021-03-29 13:58:16	R_e3sXIh5GafvC4ZX					43.1963	-86.2717	anonymous	EN	1	5e39ae3487243b1c74d14f9f	3	2	4	2	4	1	4	2	3	3	1	5	1	1	1	2	3	2	3	4	2	1	1	1	2	1	2	4	3	1	1
2021-03-29 13:54:13	2021-03-29 13:58:35	0	166.130.132.34	100	261	1	2021-03-29 13:58:35	R_3Etz1s6fAYcguX8					37.751	-97.822	anonymous	EN	1	605ed26846bb5584b257fb6c	5	3	1	1	1	3	1	5	4	5	5	1	4	4	4	4	3	4	3	1	5	4	4	4	5	5	2	1	4	5	4
2021-03-29 13:56:03	2021-03-29 13:59:19	0	24.88.98.199	100	196	1	2021-03-29 13:59:19	R_3Dw4riU9Oc3LLBw					34.305	-79.8776	anonymous	EN	1	5ec189f03d870d5ba617fcc4	1	1	5	1	4	1	4	1	1	1	1	4	1	1	1	3	5	1	4	5	2	1	2	1	5	1	2	3	4	1	1
2021-03-29 13:57:24	2021-03-29 13:59:51	0	96.225.54.66	100	146	1	2021-03-29 13:59:51	R_2CJOZp7L4f6ZHKh					40.2459	-74.2813	anonymous	EN	1	5e28357ebf11f1000a93f019	2	2	3	3	3	3	2	2	3	4	3	3	2	2	2	1	2	2	3	2	3	2	4	3	2	2	3	1	2	3	3
2021-03-29 13:56:11	2021-03-29 13:59:57	0	68.45.3.173	100	226	1	2021-03-29 13:59:57	R_1oI8ZhKPtAhZTWc					40.0623	-86.0585	anonymous	EN	1	5f1f511d4d3c1c146122f6bf	3	3	2	2	2	4	2	3	5	1	3	2	4	4	4	3	1	4	3	2	3	2	4	2	3	4	2	2	2	2	3
2021-03-29 13:52:49	2021-03-29 14:00:45	0	47.188.232.57	100	476	1	2021-03-29 14:00:46	R_xtMcESH2DD0t4uB					29.1694	-98.1857	anonymous	EN	1	5eccfd5e040498000acbab5c	3	2	4	5	3	5	4	2	3	3	3	4	1	2	2	1	3	2	2	4	3	1	3	4	5	2	5	1	3	1	1
2021-03-29 13:58:30	2021-03-29 14:01:00	0	96.37.60.77	100	149	1	2021-03-29 14:01:00	R_12AAAAYvG2AEgxA					34.7518	-82.2556	anonymous	EN	1	602462c596b49315af5bee67	3	3	2	3	2	2	1	4	4	3	3	1	5	4	5	4	1	3	5	1	4	4	4	4	4	4	4	1	4	4	5
2021-03-29 13:54:50	2021-03-29 14:01:02	0	172.243.248.66	100	371	1	2021-03-29 14:01:02	R_Zr7uH0QSJxNNna1					39.7388	-104.987	anonymous	EN	1	5f43da385f60b5071321700b	3	4	4	4	2	2	3	2	3	2	5	4	2	1	2	5	5	3	5	3	4	3	2	3	5	2	2	1	2	1	1
2021-03-29 13:54:25	2021-03-29 14:01:02	0	172.58.107.82	100	397	1	2021-03-29 14:01:03	R_2Qs3vNkxsvAVddA					32.8687	-96.8626	anonymous	EN	1	5d9e9204340c7700150ab74c	3	3	1	1	4	4	3	3	4	4	4	1	4	3	3	3	2	3	3	1	4	1	4	1	4	4	3	1	4	3	3
2021-03-29 13:56:48	2021-03-29 14:01:15	0	108.189.40.210	100	266	1	2021-03-29 14:01:15	R_3EsqoYcXmrmkPWk					28.5274	-81.6012	anonymous	EN	1	5fecf28c6a3657f2942cccaf	2	1	4	5	4	4	3	2	4	1	5	4	3	4	3	4	2	1	3	2	1	5	1	4	3	2	4	5	1	1	2
2021-03-29 13:58:26	2021-03-29 14:01:28	0	163.116.133.114	100	181	1	2021-03-29 14:01:29	R_1eLd1wTFRF7qs9Y					41.9215	-87.6446	anonymous	EN	1	5fdf97876903be00083bc361	2	3	1	3	2	4	3	2	3	3	4	1	1	2	2	2	1	3	3	1	2	4	4	5	1	3	4	1	3	3	2
2021-03-29 13:50:37	2021-03-29 14:01:44	0	71.228.187.87	100	667	1	2021-03-29 14:01:44	R_8jImebg5vB5lMGZ					37.0634	-88.6632	anonymous	EN	1	5d506e6d4040a40016bb186a	4	4	2	4	2	3	1	4	4	3	4	3	4	3	3	4	4	4	3	1	4	4	4	3	3	3	3	1	3	4	4
2021-03-29 13:59:06	2021-03-29 14:02:16	0	74.130.189.59	100	189	1	2021-03-29 14:02:16	R_3OoaxnwqJMI95kr					39.8378	-84.1111	anonymous	EN	1	5f334abbaf13c1162c8dc2ba	2	4	1	2	1	2	1	4	5	5	2	1	4	3	5	5	5	5	5	1	5	2	4	1	3	3	2	2	3	4	4
2021-03-29 13:55:58	2021-03-29 14:02:55	0	72.191.20.99	100	416	1	2021-03-29 14:02:55	R_1KvaIWxtxjZI2Iu					29.7767	-98.4626	anonymous	EN	1	5f16399c9a197d309950cbcd	5	1	3	3	1	1	4	4	4	4	5	3	5	1	1	2	4	3	5	1	4	4	4	3	2	1	3	4	4	1	2
2021-03-29 13:50:39	2021-03-29 14:04:06	0	104.129.206.163	100	807	1	2021-03-29 14:04:07	R_1ou5lXVuDEDwQHA					33.8654	-84.3385	anonymous	EN	1	5e7f9714e74e0c66d2a04098	4	3	2	5	3	4	2	3	5	4	4	1	4	5	3	3	2	4	3	3	3	4	4	4	5	5	4	4	4	3	4
2021-03-29 13:55:03	2021-03-29 14:04:30	0	72.188.17.83	100	567	1	2021-03-29 14:04:31	R_3dF9tTtcVrBCeeI					29.0422	-81.2863	anonymous	EN	1	5fbeb9f84c6fbd0b6586ed31	2	1	5	4	3	1	2	1	1	1	2	5	3	2	1	2	1	1	1	5	1	1	1	2	1	1	2	4	4	1	1
2021-03-29 13:59:18	2021-03-29 14:05:01	0	73.46.175.10	100	343	1	2021-03-29 14:05:01	R_3qHwuUwRwMTU0Ww					26.125	-80.267	anonymous	EN	1	5ddc7c26370810bfb7e7ae8d	3	2	1	3	2	1	3	2	1	1	3	1	1	2	3	3	1	1	2	1	2	2	1	3	4	1	3	1	1	1	2
2021-03-29 14:01:47	2021-03-29 14:05:24	0	50.240.33.57	100	216	1	2021-03-29 14:05:25	R_Uo8PzEcZSFVE6Wt					25.9585	-80.1381	anonymous	EN	1	5fdb5e5691ac206a2dcab35e	5	1	1	1	1	1	1	1	5	5	5	1	5	5	5	5	5	5	5	1	5	5	3	1	5	5	1	1	3	5	5
2021-03-29 14:02:48	2021-03-29 14:06:02	0	99.102.112.17	100	193	1	2021-03-29 14:06:03	R_2CHNJQCmYctyW9L					38.4321	-90.3896	anonymous	EN	1	581b738a930a280001062c6a	4	2	3	3	3	4	3	3	4	2	1	3	2	1	3	1	4	2	4	3	2	4	2	2	2	1	3	3	2	1	3
2021-03-29 14:00:51	2021-03-29 14:06:20	0	104.129.206.163	100	329	1	2021-03-29 14:06:21	R_0D7NvJjDvm6PuvL					33.8654	-84.3385	anonymous	EN	1	5e8bfc63e53da90ec5673f11	3	4	4	3	4	2	1	4	4	4	3	3	3	4	3	4	3	3	4	2	3	5	4	4	5	5	4	1	4	3	4
2021-03-29 13:48:38	2021-03-29 14:06:27	0	68.202.76.134	100	1068	1	2021-03-29 14:06:27	R_3iPQIVC0QRPqCua					28.098	-81.4949	anonymous	EN	1	5da253ba8de54100187fa925	3	4	4	4	2	4	2	4	3	3	4	1	4	4	5	4	1	4	4	2	4	4	4	4	4	4	4	2	4	4	4
2021-03-29 14:00:16	2021-03-29 14:06:31	0	72.187.235.114	100	374	1	2021-03-29 14:06:32	R_2By6FWltuxgSS75					28.0386	-82.3696	anonymous	EN	1	5c6167386fabd400010977be	4	3	2	4	2	5	1	4	4	5	4	1	4	4	3	4	2	5	5	1	4	4	4	3	4	4	4	4	5	4	5
2021-03-29 14:04:24	2021-03-29 14:07:20	0	209.107.234.177	100	176	1	2021-03-29 14:07:21	R_3oLLEnI39I02tPs					39.7116	-88.4555	anonymous	EN	1	5efa3ea7e14ff885cdd1b8b2	4	3	2	3	1	3	2	3	4	5	2	2	5	4	3	3	4	4	5	2	5	3	5	1	5	4	3	1	4	4	4
2021-03-29 14:04:29	2021-03-29 14:07:52	0	65.155.111.114	100	202	1	2021-03-29 14:07:52	R_2E4TIVkFx2vAzFD					44.0683	-123.076	anonymous	EN	1	605cb042eceea0a82292a5f0	4	3	1	3	1	4	1	2	2	4	5	1	3	3	4	3	4	5	5	1	5	3	3	4	4	3	2	1	4	2	4
2021-03-29 14:04:41	2021-03-29 14:07:57	0	205.178.100.233	100	195	1	2021-03-29 14:07:57	R_2RVQrACoGrcejT4					41.9703	-87.664	anonymous	EN	1	5f1b6fc76ce8e1000bf595b7	4	4	4	2	1	3	1	4	5	5	4	1	4	4	4	4	3	5	5	1	5	3	3	2	3	4	2	1	1	3	4
2021-03-29 14:06:23	2021-03-29 14:08:36	0	107.178.9.130	100	133	1	2021-03-29 14:08:37	R_2wdJ96F7rBPQCR8					31.7918	-97.5203	anonymous	EN	1	5f4fe42aa8de8e1136e85064	4	4	5	3	2	3	1	3	4	4	3	2	4	3	3	3	4	3	2	3	3	2	4	1	3	4	1	2	3	3	3
2021-03-29 14:06:06	2021-03-29 14:09:48	0	68.43.243.69	100	221	1	2021-03-29 14:09:48	R_2saKJyT1Vx7nTnz					43.1819	-83.7238	anonymous	EN	1	5ec44da606cb7931f04a35e9	5	4	1	3	1	2	1	3	4	5	4	1	4	4	2	3	3	4	5	1	5	3	3	3	5	3	2	1	5	3	3
2021-03-29 14:06:21	2021-03-29 14:09:55	0	72.23.110.49	100	214	1	2021-03-29 14:09:56	R_2rT9QbEQqutcPpV					40.076	-79.8656	anonymous	EN	1	5758a211cb13810006479a0d	5	5	2	3	1	5	1	3	5	5	3	1	4	5	5	5	2	5	5	2	5	3	5	2	5	5	1	2	3	2	3
2021-03-29 14:00:30	2021-03-29 14:10:04	0	71.82.109.178	100	574	1	2021-03-29 14:10:04	R_1jfFEP3Yw0p94VC					43.6077	-83.9498	anonymous	EN	1	5cf61f1ec0d98b00196ebc90	4	4	2	3	1	4	1	3	4	4	3	1	4	3	4	5	2	4	5	1	4	4	4	3	5	3	2	1	3	3	4
2021-03-29 14:05:51	2021-03-29 14:11:08	0	71.187.26.144	100	316	1	2021-03-29 14:11:08	R_1KeZPGzd5Hxxf1f					40.8897	-74.4847	anonymous	EN	1	5e51c83155087a204d8e7f1f	3	2	4	3	4	2	3	2	1	1	2	3	2	2	1	2	2	1	2	4	1	2	1	2	2	1	4	3	3	2	2
2021-03-29 14:07:04	2021-03-29 14:11:56	0	24.131.16.198	100	292	1	2021-03-29 14:11:56	R_2zjY9kcqEcrASu7					40.4324	-79.9247	anonymous	EN	1	5f04cbf88a9145795e19ed1e	4	3	2	3	1	3	1	3	3	2	3	1	4	3	3	3	2	4	2	1	3	4	4	4	5	4	2	1	3	3	3
2021-03-29 14:10:01	2021-03-29 14:12:25	0	152.26.194.24	100	144	1	2021-03-29 14:12:25	R_ZBFmG7ULSOVZYBz					35.5825	-82.6115	anonymous	EN	1	5b11ee789663ee0001460082	5	3	1	2	1	3	1	5	4	4	3	2	5	5	5	3	2	5	5	1	3	3	4	3	5	5	2	1	4	4	4
2021-03-29 14:00:28	2021-03-29 14:12:35	0	70.225.11.235	100	727	1	2021-03-29 14:12:36	R_4HPpNOUEkyYTMNb					36.066	-86.9659	anonymous	EN	1	5f955f2e1522d33bf2237b47	3	2	4	2	3	3	2	3	3	3	4	3	3	2	2	2	4	3	2	3	3	2	3	2	3	2	2	2	2	2	2
2021-03-29 14:10:14	2021-03-29 14:14:05	0	74.137.134.123	100	230	1	2021-03-29 14:14:05	R_Q4wMLosRTiWzzXj					39.9401	-82.8965	anonymous	EN	1	5ad67e09aa5204000109010b	4	2	3	4	2	2	3	3	4	2	4	3	4	2	3	4	3	4	5	2	4	3	5	4	3	3	4	3	4	3	3
2021-03-29 14:10:43	2021-03-29 14:14:32	0	137.165.164.162	100	229	1	2021-03-29 14:14:33	R_3QX0pR73Ee4WAE5					42.7089	-73.2036	anonymous	EN	1	5f77d8354ba6c93666c3833c	4	5	2	4	3	5	2	3	4	5	4	1	3	4	4	5	5	5	5	3	5	5	5	3	4	4	4	1	2	4	4
2021-03-29 14:10:27	2021-03-29 14:15:06	0	74.62.79.198	100	279	1	2021-03-29 14:15:07	R_2tnZbtp6JL0ylga					39.1484	-94.5686	anonymous	EN	1	5e87b4d3e28032100ce68eec	5	3	1	1	2	1	2	4	3	4	2	1	3	1	3	4	1	4	5	2	4	2	3	1	3	2	1	1	3	4	4
2021-03-29 14:11:41	2021-03-29 14:15:19	0	98.250.242.105	100	218	1	2021-03-29 14:15:20	R_3oNMOYru8DneT8l					42.5029	-83.1021	anonymous	EN	1	5c961ee66357fb0001ef4b4a	4	3	5	3	1	1	1	3	4	3	4	1	4	4	2	2	4	4	4	5	4	3	4	1	3	4	4	1	4	4	5
2021-03-29 14:09:10	2021-03-29 14:15:43	0	69.135.63.26	100	392	1	2021-03-29 14:15:43	R_2SHznjrje9jHfEb					39.9719	-82.9691	anonymous	EN	1	5c1a7f152a85450001a876e0	5	5	1	3	1	2	2	4	4	1	4	1	5	5	5	3	2	5	5	1	5	1	5	4	4	3	1	1	3	3	5
2021-03-29 14:12:44	2021-03-29 14:15:43	0	24.161.115.120	100	178	1	2021-03-29 14:15:44	R_DVuCOtNRz5ORhxn					41.4724	-74.0566	anonymous	EN	1	5d4c899338e4c5001771e16f	4	4	3	2	1	2	2	5	5	4	4	1	5	2	4	3	2	5	5	1	4	2	3	2	4	3	4	1	4	4	5
2021-03-29 14:08:12	2021-03-29 14:15:54	0	24.125.247.128	100	461	1	2021-03-29 14:15:54	R_T7LhMwOtOD0bANX					33.9978	-83.7124	anonymous	EN	1	5f7d0e683200ed1e6e8bd54d	4	3	2	4	2	4	3	2	4	4	2	3	4	3	3	4	2	3	2	2	3	3	4	2	3	4	2	1	4	3	3
2021-03-29 14:11:20	2021-03-29 14:16:01	0	73.191.148.6	100	280	1	2021-03-29 14:16:01	R_1FQB3OH78VWvqmJ					43.1963	-86.2717	anonymous	EN	1	57509d9b363e77000695620b	3	4	2	4	3	1	3	3	4	2	4	3	5	3	2	2	3	2	2	3	2	3	3	3	5	4	4	3	2	3	2
2021-03-29 14:12:44	2021-03-29 14:16:07	0	67.175.108.207	100	203	1	2021-03-29 14:16:07	R_8iB86sSVMPebB0R					41.5861	-87.411	anonymous	EN	1	5d8ea1335c4d710019150d76	3	3	4	4	3	1	3	1	1	1	4	4	2	1	3	3	4	1	3	3	3	3	3	3	3	1	3	1	1	3	4
2021-03-29 14:06:09	2021-03-29 14:16:29	0	47.154.5.57	100	619	1	2021-03-29 14:16:29	R_32PhuNXzhwTrTAC					33.7518	-117.993	anonymous	EN	1	6059a06d91687e8abe9fb3f1	2	3	4	4	1	5	1	5	4	4	4	3	5	5	4	5	4	5	4	3	4	4	5	5	5	5	4	1	4	5	5
2021-03-29 14:13:33	2021-03-29 14:16:43	0	24.34.108.0	100	189	1	2021-03-29 14:16:43	R_2QMvNhO9MIpUGyk					42.4188	-71.1557	anonymous	EN	1	55cfefc334e9060012e573c0	3	2	4	2	3	1	2	3	3	2	2	4	3	2	1	2	3	2	4	2	3	2	1	3	4	2	2	3	1	2	1
2021-03-29 14:13:26	2021-03-29 14:17:30	0	108.239.174.118	100	244	1	2021-03-29 14:17:31	R_3PYFnTKPONbU4zn					41.4951	-81.4657	anonymous	EN	1	5d531dbf8c48ca00018560a7	4	4	2	3	2	2	2	4	4	2	5	2	4	3	4	5	2	3	4	2	4	4	3	3	4	5	2	1	4	4	5
2021-03-29 14:15:54	2021-03-29 14:17:51	0	67.48.120.80	100	117	1	2021-03-29 14:17:52	R_32JZ22RDBPgcex5					37.0941	-81.8123	anonymous	EN	1	5fd4d15f35ee6a2789e90cb5	2	2	3	3	3	2	3	3	3	3	3	3	3	3	3	3	3	3	3	3	3	3	2	2	2	2	3	3	3	3	3
2021-03-29 14:14:43	2021-03-29 14:18:49	0	174.72.65.27	100	246	1	2021-03-29 14:18:50	R_AbcLt3OJDJfWWbv					33.3289	-111.866	anonymous	EN	1	5ff983115395ad2863c18b91	5	4	2	3	1	3	1	4	4	4	2	1	5	3	2	4	2	3	4	1	4	4	3	3	4	4	3	3	4	3	4
2021-03-29 14:15:59	2021-03-29 14:19:17	0	107.13.185.33	100	198	1	2021-03-29 14:19:17	R_3EMcZifdJ9o5tqN					35.7614	-78.6015	anonymous	EN	1	5a5f9b73ac562400015436ce	4	4	1	4	2	3	2	3	3	4	3	1	4	4	4	4	1	4	5	1	5	3	4	4	5	3	2	1	4	3	4
2021-03-29 14:15:56	2021-03-29 14:20:07	0	96.58.173.103	100	250	1	2021-03-29 14:20:07	R_1FLjtrWJj9H2XTc					27.7538	-82.7208	anonymous	EN	1	5a50fab2f6c517000194760b	4	3	2	3	2	3	1	3	4	3	3	2	4	2	1	3	2	1	3	2	2	2	2	4	3	2	2	4	1	3	3
2021-03-29 14:18:33	2021-03-29 14:21:00	0	173.16.57.108	100	147	1	2021-03-29 14:21:00	R_2DUjTf958o5mABh					43.0426	-91.1193	anonymous	EN	1	5f0632802b566a17e81a5f5f	3	4	1	4	1	3	3	4	4	4	4	1	5	4	5	5	3	4	5	1	5	4	4	3	5	4	3	1	4	5	4
2021-03-29 14:19:53	2021-03-29 14:22:31	0	72.85.50.132	100	157	1	2021-03-29 14:22:31	R_31SMwGk9EcMnDW9					39.1269	-76.698	anonymous	EN	1	5744a6037fd0ec000fb5163f	5	4	2	3	1	5	1	4	5	5	4	1	5	5	3	4	2	5	5	1	5	5	5	3	4	5	2	1	5	4	5
2021-03-29 14:18:03	2021-03-29 14:22:44	0	107.77.206.82	100	281	1	2021-03-29 14:22:44	R_vxniiLJby6ADpEl					41.9898	-87.7623	anonymous	EN	1	6060930044f4e89dcc79f5b6	4	4	1	4	1	5	1	4	5	5	5	1	5	5	4	5	2	5	5	1	5	3	5	5	5	5	5	2	5	5	5
2021-03-29 14:18:45	2021-03-29 14:23:36	0	73.110.250.70	100	290	1	2021-03-29 14:23:36	R_3COacCijekH02G0					41.5983	-86.7026	anonymous	EN	1	5d9b8094193fe5031a42e0b4	2	1	4	1	4	1	1	3	1	1	3	1	1	1	1	2	1	1	2	3	1	3	1	1	3	1	1	3	1	1	1
2021-03-29 14:20:35	2021-03-29 14:23:54	0	108.11.253.59	100	198	1	2021-03-29 14:23:54	R_3fxGJ79YN0LwIZh					40.3404	-76.7882	anonymous	EN	1	5ee6cc4e34f12e44e827f657	3	4	5	3	1	1	2	3	3	1	1	5	1	1	1	1	3	3	3	3	2	2	5	3	3	2	4	1	1	2	1
2021-03-29 14:19:49	2021-03-29 14:24:07	0	75.46.61.56	100	257	1	2021-03-29 14:24:07	R_UDvm8Hm5CS8JLyx					25.9442	-80.1406	anonymous	EN	1	5e86543a53859c0cad6cfcaa	4	2	2	3	1	2	2	2	4	1	1	1	3	3	3	2	4	5	4	2	4	4	5	3	3	2	3	1	4	5	5
2021-03-29 14:21:13	2021-03-29 14:24:27	0	70.177.79.242	100	194	1	2021-03-29 14:24:27	R_2Y4grMkEXommUS0					36.0055	-96.1096	anonymous	EN	1	605f6c29019cb3863a193f7c	4	3	2	4	2	4	1	5	3	4	4	1	4	4	5	4	1	5	4	1	4	2	5	2	4	4	2	1	4	4	5
2021-03-29 14:09:06	2021-03-29 14:24:36	0	100.16.31.168	100	930	1	2021-03-29 14:24:37	R_3OWuxrWaVJT94rf					39.5372	-76.3605	anonymous	EN	1	60416ee8b46e7815609c6176	4	2	3	3	1	4	3	4	4	4	4	2	4	4	3	5	2	4	4	3	4	4	4	3	5	4	3	1	4	4	4
2021-03-29 14:21:03	2021-03-29 14:25:32	0	70.175.207.124	100	268	1	2021-03-29 14:25:32	R_3KVKO6nF1wAqUE8					41.7761	-71.4452	anonymous	EN	1	5e4093f945df2e2d360ac48f	2	1	1	1	2	3	1	1	1	5	5	1	3	1	1	3	1	5	5	1	5	5	3	1	1	3	1	1	1	2	5
2021-03-29 14:22:37	2021-03-29 14:26:24	0	50.236.74.82	100	227	1	2021-03-29 14:26:25	R_32R8H1XWTOqctJx					42.6854	-83.9127	anonymous	EN	1	55e31bf4c70c7a00112a599a	5	5	1	1	1	4	1	5	5	5	3	1	4	3	2	5	1	5	5	1	5	5	5	1	5	4	1	1	5	5	5
2021-03-29 14:24:36	2021-03-29 14:26:38	0	128.61.41.44	100	122	1	2021-03-29 14:26:38	R_3isTxwZufsuLpHV					33.7722	-84.3928	anonymous	EN	1	5a0e07739b760100013a78e3	4	3	2	3	5	3	3	3	3	5	2	5	1	3	3	4	5	5	4	3	3	4	4	3	1	4	2	3	4	5	4
2021-03-29 14:22:36	2021-03-29 14:26:45	0	68.15.233.60	100	248	1	2021-03-29 14:26:45	R_2VpyBV1X0TEGAHv					41.2671	-96.0378	anonymous	EN	1	5d6ac7e17658a1001a8c63b2	2	2	1	4	1	3	3	2	4	2	1	3	5	3	2	2	2	2	5	2	3	3	4	4	5	3	4	1	3	2	1
2021-03-29 14:22:31	2021-03-29 14:28:13	0	70.191.236.241	100	342	1	2021-03-29 14:28:13	R_ROiM5UpmpjlIMEN					30.4767	-87.3141	anonymous	EN	1	5f14cf327627fb00097f9a8a	4	5	4	3	1	4	3	3	3	4	4	1	4	4	4	4	4	5	5	2	5	1	5	3	4	4	1	1	1	4	4
2021-03-29 14:25:14	2021-03-29 14:28:20	0	64.251.109.124	100	185	1	2021-03-29 14:28:20	R_3KVYUHSOkHFJser					30.0794	-90.4919	anonymous	EN	1	578b5756160201000103fe40	2	1	4	5	4	2	5	3	1	1	1	4	2	1	1	2	4	2	4	4	1	3	3	3	2	1	4	5	2	2	1
2021-03-29 14:25:08	2021-03-29 14:28:36	0	71.29.54.49	100	207	1	2021-03-29 14:28:36	R_3OiZlVCrAL9UFEJ					34.5688	-83.4664	anonymous	EN	1	5f5513f034bfd70aa9adc0fd	5	2	3	2	3	3	1	3	3	3	2	3	2	1	3	3	4	3	5	4	3	1	4	1	2	1	1	3	4	2	3
2021-03-29 14:21:12	2021-03-29 14:28:56	0	73.112.57.168	100	463	1	2021-03-29 14:28:56	R_1mgyGVKdP4nbtK5					39.4722	-74.4566	anonymous	EN	1	600e0fe8469bae64ad5d5b03	2	2	5	5	4	5	4	5	4	3	2	4	2	4	4	2	4	3	3	2	1	2	3	1	4	3	4	3	4	2	1
2021-03-29 14:26:25	2021-03-29 14:29:44	0	209.252.174.130	100	198	1	2021-03-29 14:29:44	R_1exyMIWOg3d6P5P					41.9769	-91.7084	anonymous	EN	1	5e331de721bbd22ed15f2405	2	3	3	4	2	1	1	3	3	1	4	2	2	3	2	3	1	1	4	1	2	3	2	4	3	2	4	1	2	1	2
2021-03-29 14:20:31	2021-03-29 14:29:55	0	76.183.113.136	100	564	1	2021-03-29 14:29:56	R_2ZBIcyzQywoR3uw					33.0951	-96.8805	anonymous	EN	1	5dd597c897405455982d1b0c	3	4	4	4	1	2	3	3	4	3	3	4	3	1	2	4	2	3	4	2	3	3	3	3	3	3	3	3	4	4	2
2021-03-29 14:27:04	2021-03-29 14:31:36	0	75.184.124.108	100	271	1	2021-03-29 14:31:36	R_31i3Q8aBCk5UaN4					44.4965	-87.9266	anonymous	EN	1	5bd9f569eb22f2000183df4e	4	3	2	3	1	3	1	4	4	3	3	1	4	3	3	3	2	3	4	1	4	3	4	2	3	3	3	2	3	4	4
2021-03-29 14:27:21	2021-03-29 14:31:47	0	45.19.24.115	100	266	1	2021-03-29 14:31:47	R_7UTx78shf1xeiuB					41.8719	-87.6589	anonymous	EN	1	5ec58b318328655ac0e9797e	3	3	4	4	4	2	2	1	1	2	1	4	3	1	1	2	5	4	4	4	2	3	3	3	3	2	3	4	4	2	2
2021-03-29 14:26:01	2021-03-29 14:31:48	0	66.41.40.149	100	346	1	2021-03-29 14:31:48	R_3dRmuVYjvLK42Oo					44.9998	-93.393	anonymous	EN	1	5f67d10d21cd59124511d30a	3	3	3	3	3	3	3	3	3	3	3	3	3	3	2	2	4	4	4	2	4	4	4	5	3	3	3	4	4	3	3
2021-03-29 14:23:59	2021-03-29 14:32:13	0	73.55.2.53	100	494	1	2021-03-29 14:32:13	R_3nkGVuRgasimqzY					27.0738	-82.1762	anonymous	EN	1	598cc899e339120001fb88c6	4	3	1	2	1	2	1	2	2	5	3	1	3	4	3	3	4	4	5	1	4	2	3	2	5	4	2	1	2	2	4
2021-03-29 14:26:50	2021-03-29 14:32:25	0	50.58.188.231	100	334	1	2021-03-29 14:32:25	R_2SCwtVHK4x9Kukc					39.7801	-86.0557	anonymous	EN	1	5ec49bd8ec26b73863873d36	4	3	2	1	1	3	2	4	4	4	4	1	3	4	4	4	1	4	4	1	5	4	5	2	4	4	3	1	4	4	5
2021-03-29 14:29:02	2021-03-29 14:33:47	0	75.97.131.176	100	284	1	2021-03-29 14:33:47	R_3FUmrDtDhnpHadU					41.2208	-75.7736	anonymous	EN	1	5dbf8f6351b13c414a1c490c	1	2	4	5	4	1	3	1	1	1	1	5	1	2	1	1	5	1	1	3	1	2	1	3	5	1	4	1	1	2	2
2021-03-29 14:30:03	2021-03-29 14:34:17	0	73.150.58.166	100	254	1	2021-03-29 14:34:17	R_2uyyQZjcEt4C1DQ					39.8013	-75.0031	anonymous	EN	1	5ec81455ea117a0f9d11deb9	3	2	3	4	4	1	2	1	1	1	1	4	2	1	3	1	4	2	2	4	2	4	3	4	1	1	3	4	1	1	1
2021-03-29 14:30:11	2021-03-29 14:35:04	0	64.224.70.47	100	292	1	2021-03-29 14:35:04	R_0xPIa9kzzqJolkR					38.4414	-92.9947	anonymous	EN	1	5ff8caefd2ca6f16566dd9d6	4	3	1	4	1	4	1	3	3	4	4	2	3	4	3	4	3	3	5	1	5	5	5	1	2	2	1	1	5	3	3
2021-03-29 14:27:20	2021-03-29 14:35:11	0	174.232.134.172	100	470	1	2021-03-29 14:35:11	R_3mmiOAHf446xxsA					41.2463	-81.831	anonymous	EN	1	5cad1bc9b38ea60017cb12f4	1	2	5	3	2	3	3	1	4	1	4	5	2	1	1	2	5	1	5	2	4	3	4	3	2	1	1	3	1	1	1
2021-03-29 14:33:14	2021-03-29 14:36:01	0	71.114.152.156	100	167	1	2021-03-29 14:36:02	R_2rINjlDkompsbp9					40.2995	-76.5868	anonymous	EN	1	5a8599792a842c0001fcbacb	4	4	2	2	2	3	1	4	4	4	4	1	4	4	4	4	1	4	4	1	4	4	3	2	4	3	2	1	4	4	4
2021-03-29 14:32:27	2021-03-29 14:36:03	0	96.38.119.20	100	215	1	2021-03-29 14:36:03	R_2wtLLcg5JUkcfbg					35.8762	-84.1746	anonymous	EN	1	5c8afb535e65990001da9eeb	3	3	2	4	3	3	3	2	3	2	2	3	3	2	2	3	3	2	3	2	2	2	2	3	2	2	2	2	2	2	2
2021-03-29 14:33:39	2021-03-29 14:36:06	0	74.196.56.252	100	147	1	2021-03-29 14:36:06	R_1gCrop3pv4ktbJh					35.5886	-77.1452	anonymous	EN	1	59e7477e3e4b5a00016aa4d2	5	5	1	3	1	5	1	5	5	5	4	1	5	4	5	5	2	5	5	4	5	4	5	2	4	5	2	1	5	5	5
2021-03-29 14:29:19	2021-03-29 14:36:08	0	73.1.145.98	100	409	1	2021-03-29 14:36:09	R_pGhksaHErcToIAp					26.5991	-80.1284	anonymous	EN	1	5ddcd77f23f9f1c2c45d6c18	4	4	2	2	2	3	3	3	4	4	3	3	4	3	3	4	3	5	5	3	4	3	3	3	4	4	2	2	4	2	3
2021-03-29 14:31:05	2021-03-29 14:36:54	0	67.54.164.229	100	349	1	2021-03-29 14:36:55	R_2uD0t16ltuKPZvq					32.3012	-90.1834	anonymous	EN	1	5f5bcd84009333376363c9aa	4	3	2	3	2	4	2	4	4	4	4	2	4	3	4	4	3	4	5	2	4	4	5	3	4	3	3	2	4	4	4
2021-03-29 14:31:23	2021-03-29 14:37:15	0	23.119.201.59	100	352	1	2021-03-29 14:37:15	R_3DpvpQFKuHVjgK1					32.9074	-97.4257	anonymous	EN	1	5bfd83b1a6d6a0000158ecd5	4	4	1	4	1	3	1	4	4	4	3	1	4	3	3	5	1	5	4	1	4	4	4	5	5	3	4	1	4	4	5
2021-03-29 14:34:12	2021-03-29 14:37:45	0	184.98.227.181	100	213	1	2021-03-29 14:37:46	R_3CVPyHcE6gr89q4					33.4512	-112.088	anonymous	EN	1	5f0c7ea47cf1495f4587f741	4	5	1	5	1	1	1	5	4	3	4	1	4	5	2	5	1	5	5	1	5	5	5	3	4	5	2	1	4	3	4
2021-03-29 14:34:13	2021-03-29 14:38:32	0	98.11.226.122	100	259	1	2021-03-29 14:38:32	R_yJTyqYDgv2XxzYR					42.6359	-73.7219	anonymous	EN	1	5dceca79b988870144a19f89	4	2	4	2	3	3	4	4	4	3	4	4	4	3	4	4	2	3	4	3	2	3	4	3	3	3	4	3	4	2	2
2021-03-29 14:35:37	2021-03-29 14:40:15	0	66.210.235.70	100	278	1	2021-03-29 14:40:15	R_29vklUnCnILdbV6					29.9509	-90.1007	anonymous	EN	1	58c9f7268158840001b5cf81	3	3	4	4	3	3	2	2	3	2	4	4	4	3	2	2	3	2	3	4	3	5	3	4	3	1	3	3	5	5	3
2021-03-29 14:35:11	2021-03-29 14:40:24	0	70.94.202.224	100	313	1	2021-03-29 14:40:25	R_1hQEbGdqLftqDBI					38.9588	-94.644	anonymous	EN	1	5dd2f17497405430c82c3ab6	3	4	4	4	1	4	1	5	5	4	4	1	4	3	2	5	2	3	4	1	5	5	5	3	4	4	5	1	4	5	4
2021-03-29 14:36:24	2021-03-29 14:40:37	0	50.232.88.99	100	253	1	2021-03-29 14:40:38	R_2y46ZpIg1fDpxGw					40.502	-79.9143	anonymous	EN	1	5efd10d849464815ac8ac455	3	2	5	3	4	2	3	2	2	2	1	5	3	2	3	2	5	1	3	4	2	3	1	3	3	2	3	4	1	2	3
2021-03-29 14:32:55	2021-03-29 14:40:44	0	97.70.98.55	100	468	1	2021-03-29 14:40:44	R_3HYc6kAkYFbmF4X					42.4649	-83.3684	anonymous	EN	1	5e987a22826ef708dc75c698	5	3	4	2	1	2	2	4	5	4	3	2	5	4	4	4	2	5	5	1	5	2	5	1	3	3	1	1	3	2	4
2021-03-29 14:29:29	2021-03-29 14:40:53	0	68.229.189.67	100	683	1	2021-03-29 14:40:53	R_3rJ0rxmkh8FIcVU					41.1523	-96.0371	anonymous	EN	1	5acfc892d9f7470001db04d6	3	2	4	3	2	2	3	3	3	3	2	2	3	1	2	2	3	3	2	1	3	4	3	3	3	3	2	3	3	3	3
2021-03-29 14:20:46	2021-03-29 14:41:42	0	129.252.70.108	100	1256	1	2021-03-29 14:41:43	R_ba9Wfdvrr85Dks1					33.9632	-80.9341	anonymous	EN	1	55ca03e1fdf99b2735fc1dde	4	4	3	2	1	3	2	3	4	4	2	2	3	2	3	2	3	4	4	2	4	4	4	2	3	2	2	2	4	3	3
2021-03-29 14:39:19	2021-03-29 14:42:16	0	73.236.40.189	100	176	1	2021-03-29 14:42:16	R_27xvmxnD863kDqs					41.0266	-80.3498	anonymous	EN	1	595b93be7882150001240e21	2	2	1	3	1	4	1	3	5	4	5	2	5	4	5	4	2	4	4	1	4	1	4	1	4	5	2	1	3	3	3
2021-03-29 14:38:44	2021-03-29 14:42:20	0	73.249.78.17	100	216	1	2021-03-29 14:42:21	R_2PoM0hnLFMlwkWp					41.9261	-71.3011	anonymous	EN	1	601881f750d81113da009330	3	3	2	5	1	4	2	4	5	3	4	2	5	2	4	3	1	4	3	2	4	5	3	4	5	4	3	2	2	2	3
2021-03-29 14:40:03	2021-03-29 14:44:32	0	151.213.193.21	100	269	1	2021-03-29 14:44:32	R_3KOBtYCh26HlZDO					37.9824	-84.4797	anonymous	EN	1	5f77b243c99f31316e4cae58	5	4	1	1	2	5	1	5	4	5	5	1	5	5	4	4	2	4	5	1	5	3	5	1	5	5	1	1	4	4	4
2021-03-29 14:40:47	2021-03-29 14:44:35	0	172.58.158.199	100	228	1	2021-03-29 14:44:35	R_1CfqsQwt4CHLzrk					35.1936	-80.6865	anonymous	EN	1	5b2c71645b5c0900018b4223	4	3	3	5	1	2	2	2	4	3	4	3	4	5	3	4	2	3	4	3	3	3	2	5	4	4	4	3	2	4	3
2021-03-29 14:41:33	2021-03-29 14:45:55	0	73.60.240.65	100	262	1	2021-03-29 14:45:56	R_3Mgmdt1MK6liqqV					41.3186	-72.9302	anonymous	EN	1	5deaa726df55eb1cc1b9474f	3	3	4	2	3	2	3	4	4	2	2	4	4	3	1	2	4	2	3	5	2	2	5	3	4	4	3	5	2	2	1
2021-03-29 14:39:45	2021-03-29 14:45:59	0	50.104.92.231	100	374	1	2021-03-29 14:45:59	R_2TC74l5iQ7ZTuqT					41.1371	-85.0637	anonymous	EN	1	5bc3b13fa36d7100013f4b62	4	3	2	3	1	2	1	3	4	2	5	3	4	4	3	4	3	3	4	3	4	4	3	2	4	4	3	1	4	3	4
2021-03-29 14:41:58	2021-03-29 14:46:16	0	173.59.46.129	100	257	1	2021-03-29 14:46:16	R_2X68UkQsfDgQgZT					40.1809	-75.2156	anonymous	EN	1	6005d3aabaf15d515c1361d0	4	3	3	1	2	1	2	3	5	5	3	1	4	3	3	3	3	3	5	2	4	3	3	1	3	4	1	1	4	3	4
2021-03-29 14:41:19	2021-03-29 14:46:23	0	24.254.22.37	100	303	1	2021-03-29 14:46:23	R_1QE4ojQej3MIydG					37.2555	-80.0531	anonymous	EN	1	5aeb607d7ed5460001572e1a	2	2	4	4	5	3	4	2	2	1	2	4	2	1	2	1	4	1	1	4	1	2	1	4	4	2	4	4	1	1	1
2021-03-29 14:40:02	2021-03-29 14:46:47	0	107.77.199.197	100	405	1	2021-03-29 14:46:48	R_2awzz0Td3C2Mwli					32.8489	-96.9667	anonymous	EN	1	5e5d1bacac3134016c38c61f	5	5	4	3	1	4	1	5	5	4	5	1	5	5	4	5	3	5	5	1	5	2	5	4	5	5	2	1	3	5	5
2021-03-29 14:39:02	2021-03-29 14:46:51	0	184.96.247.207	100	468	1	2021-03-29 14:46:51	R_3DhWYhRUeMUezO3					39.8295	-105.063	anonymous	EN	1	5c1199258b095d00015cf0ec	3	2	4	3	3	2	3	2	3	2	2	4	2	1	1	2	5	2	4	4	1	3	1	3	1	1	4	3	3	2	1
2021-03-29 14:41:11	2021-03-29 14:46:59	0	99.70.92.25	100	348	1	2021-03-29 14:47:00	R_3QRgSdhpJaAmvCV					33.1371	-96.7488	anonymous	EN	1	5bdfa18a90edd30001c90bc8	3	2	2	3	3	2	1	3	4	2	4	2	4	3	2	3	2	2	3	4	2	3	2	4	3	2	3	5	2	3	2
2021-03-29 14:43:40	2021-03-29 14:47:25	0	67.34.242.112	100	225	1	2021-03-29 14:47:25	R_1rcynJ3MaVubkKW					29.1015	-82.3413	anonymous	EN	1	5cba50bf114fa5001aac5570	3	3	4	4	3	2	3	2	3	1	2	4	2	1	2	2	2	1	2	4	1	2	1	3	2	1	1	2	2	1	1
2021-03-29 14:39:11	2021-03-29 14:48:46	0	100.8.177.80	100	575	1	2021-03-29 14:48:46	R_1ladmtA7rENdlQt					40.4442	-74.13	anonymous	EN	1	5c237be889f035000173c96c	3	2	4	4	3	3	3	2	2	1	3	3	2	2	2	2	2	1	3	4	2	5	2	5	1	2	3	3	3	3	1
2021-03-29 14:43:00	2021-03-29 14:49:00	0	67.246.114.38	100	360	1	2021-03-29 14:49:01	R_1djmwvdPwGoDzV7					43.3211	-76.4034	anonymous	EN	1	5b7b0033ca82c000018c76d1	3	3	1	2	3	1	1	2	3	2	1	2	3	2	4	2	3	4	4	1	3	2	4	2	2	4	1	1	3	2	3
2021-03-29 14:45:05	2021-03-29 14:50:11	0	172.58.121.174	100	306	1	2021-03-29 14:50:12	R_3IXLu28MgfvaOQI					41.4453	-81.6991	anonymous	EN	1	605dbab16d4d1be05c875cb1	3	4	4	1	3	1	3	3	2	1	3	4	2	3	2	4	1	2	4	2	2	4	1	4	3	1	2	4	1	2	2
2021-03-29 14:47:06	2021-03-29 14:50:23	0	67.253.169.102	100	196	1	2021-03-29 14:50:23	R_2RaIY3ozKgzpF06					43.2912	-77.7894	anonymous	EN	1	5ea48ae3461d1044f2d282cc	5	4	1	1	1	1	1	4	5	4	1	1	5	3	3	4	4	4	5	1	5	1	5	1	4	5	1	1	4	3	4
2021-03-29 14:46:20	2021-03-29 14:50:28	0	108.190.76.30	100	248	1	2021-03-29 14:50:29	R_3imp5UDhdiDf4XU					28.0109	-82.4948	anonymous	EN	1	5e827e743fc2bd0f3dcfc34d	3	2	3	4	4	1	5	3	3	2	3	5	3	2	1	1	4	2	3	4	1	4	1	3	3	1	3	5	2	1	1
2021-03-29 14:45:00	2021-03-29 14:50:59	0	107.10.26.57	100	359	1	2021-03-29 14:50:59	R_7aCSRmeQDz34hvX					40.9794	-81.5357	anonymous	EN	1	5dd6e8e3e426bd67d5b1c7e0	1	2	3	3	3	1	4	1	4	1	2	4	3	1	1	1	1	1	1	3	1	1	1	2	3	1	1	2	1	1	1
2021-03-29 14:48:44	2021-03-29 14:51:40	0	68.226.90.109	100	176	1	2021-03-29 14:51:41	R_2xFrjoirqPKSzof					41.8307	-71.3982	anonymous	EN	1	5e2610aad15fdb000c054503	4	4	2	3	1	4	1	5	4	5	5	1	4	4	4	4	3	5	4	1	5	5	5	3	5	5	3	1	4	4	4
2021-03-29 14:48:23	2021-03-29 14:52:46	0	70.119.104.10	100	263	1	2021-03-29 14:52:46	R_1ONcTb29XO8TXY7					33.0928	-96.6454	anonymous	EN	1	5e6819e8d474f20c880e5ccb	4	3	5	5	1	4	2	4	4	3	3	1	5	4	4	4	1	4	4	1	4	2	2	2	4	4	2	1	5	3	4
2021-03-29 14:47:45	2021-03-29 14:52:47	0	76.22.179.52	100	302	1	2021-03-29 14:52:47	R_28XNBJwmmqBcYxB					35.8451	-86.4901	anonymous	EN	1	5ef4db1a45dfc00e117b2a54	4	3	4	2	3	5	4	2	5	5	2	4	5	3	2	3	3	3	4	4	4	2	4	2	4	4	2	1	3	3	3
2021-03-29 14:45:34	2021-03-29 14:52:54	0	99.71.119.17	100	440	1	2021-03-29 14:52:55	R_2cnPdywRZ4EVlhQ					32.6587	-97.1617	anonymous	EN	1	5edd97e2fd7ffeabca19907a	5	4	5	3	2	3	1	3	5	5	5	2	5	5	4	4	3	4	5	2	5	2	5	1	5	4	3	1	2	3	4
2021-03-29 14:47:01	2021-03-29 14:53:16	0	98.171.40.191	100	374	1	2021-03-29 14:53:16	R_25F4lCI9vXrB716					33.8944	-112.86	anonymous	EN	1	60002c38af716201edc1763d	4	2	4	2	2	1	2	3	3	1	5	4	3	1	2	1	4	2	5	4	3	2	2	3	2	2	4	4	4	4	1
2021-03-29 14:45:47	2021-03-29 14:53:24	0	73.153.180.237	100	456	1	2021-03-29 14:53:24	R_1jV8i2MqbOqEbnW					39.6796	-104.963	anonymous	EN	1	5c804f4092ad770015846011	2	3	1	1	1	2	1	3	4	4	3	1	5	5	2	3	3	3	4	1	4	2	4	1	4	4	3	1	1	3	4
2021-03-29 14:51:15	2021-03-29 14:54:55	0	98.221.46.203	100	220	1	2021-03-29 14:54:56	R_yxaSNMpothrY7CN					39.8451	-74.2021	anonymous	EN	1	5ff79cf96ccb554ae5d00a7d	4	3	2	2	1	4	2	2	4	3	3	1	4	3	2	2	3	3	4	1	2	4	4	3	2	2	2	2	3	3	2
2021-03-29 14:51:57	2021-03-29 14:56:33	0	73.85.135.103	100	275	1	2021-03-29 14:56:33	R_2ZIEBa2CnLpnpJV					27.2913	-80.2977	anonymous	EN	1	5ec571fbbe9f1b54ce2ea875	5	4	2	1	1	3	1	5	5	5	5	1	4	5	4	5	3	5	5	1	5	1	5	1	3	4	1	1	1	4	5
2021-03-29 14:52:40	2021-03-29 14:57:49	0	99.174.85.51	100	309	1	2021-03-29 14:57:49	R_3pfOPzaTTWVbaLD					33.5137	-83.8699	anonymous	EN	1	5f4d2b4f0bee2410475399c7	5	5	3	3	1	2	1	3	5	5	4	1	5	5	4	1	3	5	5	1	5	1	5	2	5	5	2	1	3	4	4
2021-03-29 14:53:36	2021-03-29 14:58:30	0	97.103.138.182	100	294	1	2021-03-29 14:58:31	R_23WUbm9XoVinnF8					28.1404	-80.6514	anonymous	EN	1	5be42f3b98f5f40001a994f4	4	3	2	3	2	3	1	4	4	4	3	2	3	3	4	4	2	4	4	1	4	2	4	2	3	4	3	2	3	4	4
2021-03-29 14:55:15	2021-03-29 14:59:10	0	63.151.26.52	100	234	1	2021-03-29 14:59:10	R_9XHiGdZo1tICQyR					39.1004	-104.855	anonymous	EN	1	5bf86a676af57800010cc71c	5	4	3	4	1	2	2	5	3	4	5	1	4	3	3	4	4	4	4	2	3	4	3	2	3	4	2	1	4	3	3
2021-03-29 14:57:21	2021-03-29 15:00:50	0	97.119.212.252	100	208	1	2021-03-29 15:00:50	R_22Wi59zulYsQQNo					41.2854	-96.1494	anonymous	EN	1	5bcded8f2d94a8000133e068	4	1	4	1	3	1	4	3	2	1	1	4	1	1	1	1	4	3	5	4	3	2	3	1	2	1	1	2	4	2	4
2021-03-29 14:58:21	2021-03-29 15:01:01	0	97.113.135.76	100	160	1	2021-03-29 15:01:01	R_2qxQqyyuHbt45Lw					47.5415	-122.393	anonymous	EN	1	5db6553837647d000bb049ab	4	3	5	2	3	4	1	3	3	3	4	2	3	3	3	4	1	3	3	3	4	3	3	3	4	4	2	2	3	4	4
2021-03-29 14:55:58	2021-03-29 15:02:50	0	161.77.82.166	100	412	1	2021-03-29 15:02:50	R_XAhAknyjZf45AAN					42.1003	-72.5957	anonymous	EN	1	6037afdc05a2110546245ac2	4	4	3	4	1	5	2	3	5	4	5	4	5	5	4	5	3	5	1	4	5	5	5	4	5	5	3	1	3	2	5
2021-03-29 14:58:41	2021-03-29 15:03:19	0	107.128.2.67	100	277	1	2021-03-29 15:03:19	R_3GwdClU4kitaIZX					29.5531	-98.3598	anonymous	EN	1	5e1f8fbfb202032c463f3e06	5	5	3	2	1	3	1	3	4	5	5	1	5	4	4	3	3	5	5	2	5	2	5	1	5	5	1	1	2	3	5
2021-03-29 14:56:39	2021-03-29 15:03:20	0	68.9.104.193	100	400	1	2021-03-29 15:03:20	R_6KWtgT6KPHnxtSx					41.6842	-71.2649	anonymous	EN	1	60467aad42558a04b49419f1	1	3	3	3	1	5	3	1	2	1	2	3	2	2	1	1	2	1	2	3	1	5	2	5	5	2	5	2	3	2	2
2021-03-29 14:58:48	2021-03-29 15:03:26	0	174.27.20.107	100	277	1	2021-03-29 15:03:26	R_3gNs0EVC1ANLY04					43.5784	-116.218	anonymous	EN	1	58642f4de16d530001b34622	2	1	3	5	1	1	1	2	1	1	2	2	2	2	1	3	4	1	1	1	2	4	2	5	4	1	3	1	1	1	1
2021-03-29 14:59:09	2021-03-29 15:03:32	0	108.224.165.164	100	263	1	2021-03-29 15:03:33	R_3R45pep6AB5sm1v					26.782	-80.0653	anonymous	EN	1	5ec764942256df19e155432c	3	2	1	3	1	1	1	1	3	1	1	1	4	1	1	1	5	4	4	4	4	3	2	4	5	1	1	1	1	1	1
2021-03-29 14:59:08	2021-03-29 15:03:51	0	172.58.36.89	100	282	1	2021-03-29 15:03:51	R_25A74fulXyEXwmy					38.687	-121.348	anonymous	EN	1	5f81ead00afba52e71dcf414	4	4	3	3	2	1	1	2	4	3	4	1	4	5	2	5	1	4	5	1	4	5	5	4	4	5	2	3	1	5	4
2021-03-29 14:59:25	2021-03-29 15:04:08	0	76.26.243.182	100	282	1	2021-03-29 15:04:08	R_etARSGxHme7EnQd					28.8024	-81.5316	anonymous	EN	1	5d88dcb723dfcc00151fd043	4	4	1	2	1	2	1	3	4	4	3	1	4	4	4	4	1	4	5	1	4	4	3	2	3	4	1	1	3	3	4
2021-03-29 14:50:40	2021-03-29 15:05:00	0	158.222.141.84	100	859	1	2021-03-29 15:05:01	R_1FsQWNnNkY724t7					40.8123	-73.9682	anonymous	EN	1	5eef7517c8692d20c3279493	5	5	1	4	1	2	2	4	4	5	5	2	5	4	3	3	4	4	3	2	4	2	3	2	2	3	2	1	3	4	4
2021-03-29 14:58:50	2021-03-29 15:05:30	0	71.114.107.62	100	400	1	2021-03-29 15:05:31	R_2qqSYQ098IYeulI					39.0828	-77.1674	anonymous	EN	1	5f079536db2246057cc1109c	2	2	4	1	5	3	4	3	4	1	3	5	3	1	1	1	2	2	2	4	2	2	2	1	3	2	1	5	2	2	1
2021-03-29 14:58:07	2021-03-29 15:05:38	0	75.74.112.199	100	451	1	2021-03-29 15:05:39	R_V1BTOHXFx5RiNMJ					26.7457	-80.0722	anonymous	EN	1	5edd201e988386a087f6d16b	5	3	4	5	2	2	1	4	5	4	3	2	3	1	2	1	4	3	5	2	4	2	4	1	3	3	1	3	3	4	3
2021-03-29 14:56:59	2021-03-29 15:08:26	0	73.106.120.35	100	686	1	2021-03-29 15:08:26	R_XBMbtk12jLBiIlb					33.7855	-84.3612	anonymous	EN	1	5f119c5ad521140253f60e86	5	5	4	5	1	2	3	3	4	4	5	1	5	5	3	3	1	4	5	1	5	2	2	5	5	3	2	1	1	5	5
2021-03-29 15:02:48	2021-03-29 15:08:31	0	74.124.96.89	100	343	1	2021-03-29 15:08:32	R_5hv67S41vNTtJFD					61.1663	-149.958	anonymous	EN	1	5da926115c6987001535a2da	4	4	3	3	1	4	2	4	4	4	4	2	4	4	3	4	2	4	4	1	4	3	4	1	4	4	2	2	4	4	4
2021-03-29 15:01:30	2021-03-29 15:09:35	0	47.203.93.31	100	484	1	2021-03-29 15:09:36	R_DNue6lbVwhYjLhf					28.3526	-82.6301	anonymous	EN	1	5de5496937e1d50ca63e0fa5	5	4	5	3	1	4	2	4	5	5	4	1	5	5	5	4	1	5	5	1	5	2	5	1	4	5	2	1	5	4	5
2021-03-29 15:08:27	2021-03-29 15:11:29	0	97.114.9.54	100	182	1	2021-03-29 15:11:29	R_QoB0Xil773yEW7n					34.9464	-92.0322	anonymous	EN	1	5bf08e67d63d690001360a79	5	2	1	2	1	4	1	1	3	2	1	1	4	4	4	3	1	5	5	1	3	2	4	2	4	2	1	1	3	4	4
2021-03-29 15:04:54	2021-03-29 15:12:43	0	107.4.66.46	100	468	1	2021-03-29 15:12:43	R_33BHh625ruWT7B3					43.2329	-86.1885	anonymous	EN	1	5fa941f4897b8d0670476392	2	3	1	3	5	1	5	5	1	1	2	5	1	1	1	1	4	1	3	4	3	3	1	3	5	1	3	5	5	1	1
2021-03-29 15:06:11	2021-03-29 15:13:32	0	76.176.46.92	100	441	1	2021-03-29 15:13:33	R_2ZVr4B5VCBqaYBO					34.8924	-117.045	anonymous	EN	1	605ec662e02ea477dde2eddb	3	4	4	4	2	4	1	4	5	3	5	1	5	5	4	4	5	3	3	4	5	5	5	5	5	5	4	5	4	5	4
2021-03-29 15:10:01	2021-03-29 15:13:54	0	75.90.129.69	100	232	1	2021-03-29 15:13:54	R_2eUKueGetx3Aiqc					31.3208	-95.3928	anonymous	EN	1	5e172ad9c2642a0345b911b7	5	4	1	1	1	5	1	5	5	5	4	1	4	4	4	5	1	4	5	1	5	1	5	1	4	5	1	1	5	4	5
2021-03-29 14:55:28	2021-03-29 15:16:09	0	74.133.135.37	100	1241	1	2021-03-29 15:16:09	R_1DnAurzITK9o53p					39.0705	-84.516	anonymous	EN	1	5615777c7ffc8a000a811c61	3	2	4	1	4	1	2	1	1	2	1	4	1	1	3	1	4	3	3	4	3	1	3	2	3	1	2	4	1	1	2
2021-03-29 15:13:58	2021-03-29 15:17:20	0	24.220.111.221	100	201	1	2021-03-29 15:17:21	R_xDtOsQkLOu88WgF					45.4636	-98.4829	anonymous	EN	1	58cefdb030c4cf0001ceb3ac	4	4	1	3	1	4	2	4	4	4	5	1	4	5	5	5	4	4	5	1	5	5	4	1	4	4	2	1	4	3	4
2021-03-29 15:12:38	2021-03-29 15:17:58	0	71.77.202.130	100	320	1	2021-03-29 15:17:58	R_2du67R3M5h0WxMG					33.9654	-78.0359	anonymous	EN	1	5c28d3540091e40001ca581e	2	2	4	3	5	4	4	3	3	1	2	4	2	1	1	1	3	1	5	4	1	3	3	4	3	2	3	4	4	2	2
2021-03-29 15:10:34	2021-03-29 15:19:05	0	172.115.85.227	100	510	1	2021-03-29 15:19:05	R_6ERO2ES37rd8yad					34.1438	-117.255	anonymous	EN	1	5eb074c7e612c1129942044c	4	4	2	4	1	2	1	3	2	1	4	1	3	1	2	2	1	2	4	1	4	4	3	4	5	2	3	1	3	4	4
2021-03-29 15:12:55	2021-03-29 15:19:30	0	74.215.4.41	100	394	1	2021-03-29 15:19:30	R_2BfGSEoyrHhpIdw					39.1059	-84.5047	anonymous	EN	1	5dceca2541afe801a32e27ac	2	4	4	3	1	2	1	2	4	2	4	3	4	2	2	2	5	2	5	2	3	2	4	1	3	3	2	2	4	3	2
2021-03-29 15:14:21	2021-03-29 15:19:31	0	98.21.62.113	100	309	1	2021-03-29 15:19:31	R_2cnDxcZ4RJSPJpO					40.2563	-75.8344	anonymous	EN	1	5a21b2e1e473b80001baaa09	5	5	2	4	1	3	2	5	4	4	4	2	5	4	4	5	4	4	4	2	4	4	4	3	4	4	4	2	1	4	4
2021-03-29 15:14:03	2021-03-29 15:19:32	0	73.176.52.184	100	328	1	2021-03-29 15:19:32	R_2OZ5zgDXcTEIGh8					41.8732	-88.0002	anonymous	EN	1	5c507bb6f45b26000122f2ce	2	1	1	4	2	1	2	2	2	2	4	3	3	1	2	5	4	2	3	1	2	3	3	4	3	2	3	2	1	1	3
2021-03-29 15:15:08	2021-03-29 15:20:35	0	24.16.187.129	100	326	1	2021-03-29 15:20:36	R_3fOFSmzeAzsLRIx					47.5364	-122.278	anonymous	EN	1	56c8915edfea6c000cb29c98	4	4	1	4	1	3	1	4	4	4	4	1	4	3	3	4	1	5	5	1	4	4	4	3	4	3	3	1	4	3	4
2021-03-29 15:14:45	2021-03-29 15:20:42	0	24.184.98.40	100	357	1	2021-03-29 15:20:43	R_pT9jwVys33TsSzL					41.5638	-73.7953	anonymous	EN	1	5dce9cf489b8310a1b19676e	5	2	2	5	1	4	2	3	5	3	5	2	5	2	3	5	3	4	4	1	3	5	3	5	5	4	4	1	4	3	3
2021-03-29 15:18:20	2021-03-29 15:22:47	0	24.3.88.20	100	266	1	2021-03-29 15:22:48	R_3rZK8icjxD6sr1g					40.4322	-80.1021	anonymous	EN	1	5dda993086c886a06ce9108d	4	4	1	3	1	3	1	4	5	4	5	1	5	5	4	2	4	5	4	1	3	3	4	2	5	4	3	1	4	3	1
2021-03-29 15:17:48	2021-03-29 15:24:42	0	174.27.20.107	100	414	1	2021-03-29 15:24:42	R_x3h0WAgeDVX2b8l					43.5784	-116.218	anonymous	EN	1	586372cae16d530001b345b8	2	1	5	5	5	1	4	1	1	1	5	5	1	5	1	3	1	1	1	1	1	1	1	1	1	1	5	1	1	1	1
2021-03-29 15:12:00	2021-03-29 15:24:54	0	96.58.173.103	100	773	1	2021-03-29 15:24:55	R_1pRkDl8Mnx1nGER					27.7538	-82.7208	anonymous	EN	1	5ef764821269f404a08607d7	3	4	2	1	1	3	1	4	5	4	4	3	5	4	3	5	4	5	5	2	4	5	4	2	5	5	3	1	4	4	5
2021-03-29 15:22:54	2021-03-29 15:26:40	0	70.126.230.144	100	225	1	2021-03-29 15:26:40	R_3hg9KBfScdoXCb2					28.1131	-81.6241	anonymous	EN	1	5efd12bb12f04114e442283c	4	4	2	3	1	4	1	5	4	4	5	1	4	4	3	5	3	4	5	1	4	5	5	4	4	4	3	1	4	4	4
2021-03-29 15:20:42	2021-03-29 15:28:03	0	76.197.207.218	100	440	1	2021-03-29 15:28:03	R_3dTcyFKsM9bJLwA					33.1177	-96.6791	anonymous	EN	1	5f4f791317b4c20340fed2ac	5	4	5	4	4	4	3	5	4	4	4	3	4	5	3	4	4	4	3	4	5	3	5	5	4	5	4	3	5	3	4
2021-03-29 15:21:17	2021-03-29 15:28:05	0	172.109.167.146	100	407	1	2021-03-29 15:28:05	R_1MJD6jQFu5gdDbP					27.4034	-82.471	anonymous	EN	1	5ee9d0dfab4d21000ae469c7	1	4	1	1	1	5	1	3	5	3	1	1	4	5	3	3	3	2	3	1	4	1	4	1	5	5	1	3	4	4	3
2021-03-29 15:24:50	2021-03-29 15:29:50	0	68.49.227.187	100	300	1	2021-03-29 15:29:51	R_roONUzfiEz8Rjfb					42.6426	-84.5221	anonymous	EN	1	5df1822669a11709f1421d2e	1	1	5	1	5	2	5	2	2	1	1	5	1	2	2	1	5	2	1	5	3	2	3	2	5	2	1	3	1	3	2
2021-03-29 15:24:28	2021-03-29 15:30:12	0	184.60.46.167	100	344	1	2021-03-29 15:30:13	R_3gL4bnn0rXAVdFN					36.0774	-83.9435	anonymous	EN	1	5e2f5b28129198070e2996db	4	4	4	1	4	2	2	5	5	5	5	3	5	4	4	5	3	5	5	1	5	5	5	1	5	4	1	1	3	4	4
2021-03-29 15:28:57	2021-03-29 15:32:59	0	130.45.72.189	100	241	1	2021-03-29 15:32:59	R_XNzufg5c80pi9lT					29.4873	-98.4532	anonymous	EN	1	600879cfbdb121494f3a88e4	5	5	3	1	1	3	1	4	5	4	2	1	5	3	5	1	1	5	5	1	5	1	4	1	5	5	1	1	4	4	5
2021-03-29 15:31:19	2021-03-29 15:34:42	0	73.181.186.107	100	202	1	2021-03-29 15:34:42	R_3PKME9etH32RtO1					47.6663	-117.302	anonymous	EN	1	5a502ce176d1c60001aa973d	1	2	1	2	1	5	4	1	5	1	3	3	4	4	2	1	4	2	1	3	1	1	2	2	2	1	1	3	1	1	1
2021-03-29 15:30:22	2021-03-29 15:35:02	0	73.20.67.33	100	279	1	2021-03-29 15:35:02	R_3nvkBPneHfl6Dnu					40.6038	-112.04	anonymous	EN	1	5e373f33a42bce6daa55ea65	5	3	1	1	1	1	1	3	4	4	1	1	4	4	3	1	1	5	4	1	4	4	4	1	3	4	1	1	2	3	4
2021-03-29 15:29:34	2021-03-29 15:35:24	0	98.35.96.67	100	349	1	2021-03-29 15:35:24	R_5cMwI5j8c8fkR5n					37.9164	-122.067	anonymous	EN	1	5b846b48338a930001566887	1	2	1	5	1	3	5	1	1	1	2	5	1	1	1	1	1	1	4	4	1	2	1	5	1	1	5	4	1	1	1
2021-03-29 15:29:03	2021-03-29 15:35:54	0	71.62.182.77	100	410	1	2021-03-29 15:35:54	R_RIAL6QfyT8YDhZv					37.4638	-77.398	anonymous	EN	1	5fe64758bf7c8246fee7d3bc	3	3	3	2	1	4	2	3	4	3	4	1	4	2	1	3	4	2	4	1	3	2	3	3	4	1	1	3	3	3	1
2021-03-29 15:32:49	2021-03-29 15:36:05	0	65.34.212.28	100	196	1	2021-03-29 15:36:05	R_WchlTYaLCyPEkXD					26.6113	-80.1743	anonymous	EN	1	5f0395a63963d05bc235abdb	3	3	3	4	1	1	4	3	2	1	3	2	3	1	1	3	4	1	3	1	2	4	1	3	4	1	2	1	1	2	3
2021-03-29 15:30:10	2021-03-29 15:37:10	0	24.42.187.102	100	419	1	2021-03-29 15:37:10	R_1rB6hGBVrXBehjx					34.7095	-86.7361	anonymous	EN	1	5d8b8a43614b30001a632f69	2	1	4	5	3	1	2	1	1	1	3	3	3	2	1	2	2	1	1	3	1	1	1	4	4	1	3	1	1	2	1
2021-03-29 15:31:15	2021-03-29 15:37:42	0	172.58.121.89	100	387	1	2021-03-29 15:37:43	R_ZL8jcU6M0IHR3bP					41.4453	-81.6991	anonymous	EN	1	5e26ed82677d6f91fcf492f8	3	3	4	2	4	2	4	1	1	1	1	4	1	1	1	1	5	1	4	4	1	1	3	1	3	1	1	1	1	1	1
2021-03-29 15:35:40	2021-03-29 15:39:00	0	73.1.160.135	100	200	1	2021-03-29 15:39:01	R_oXlJ9Z2VAGDENhv					26.1783	-80.2734	anonymous	EN	1	5d1a13a0ae692800192fa1c2	3	2	4	3	4	2	5	3	2	2	4	5	3	2	1	1	1	2	3	4	1	4	3	5	5	2	5	4	3	3	2
2021-03-29 15:34:24	2021-03-29 15:39:49	0	68.201.121.191	100	324	1	2021-03-29 15:39:49	R_1dgLvtDIrFyny8u					31.1993	-97.9304	anonymous	EN	1	5a8b61fcf1408d000176b02f	3	1	1	2	1	3	1	5	5	5	3	1	4	4	4	4	3	4	5	1	4	2	4	2	2	5	2	1	1	5	5
2021-03-29 15:38:20	2021-03-29 15:42:34	0	174.236.132.204	100	253	1	2021-03-29 15:42:37	R_1dhowkRDE745QS2					35.0324	-89.8145	anonymous	EN	1	5de5538f8fde1c4dbc951498	2	1	4	3	4	1	4	1	1	1	2	5	1	1	2	1	3	1	1	5	1	2	2	1	2	1	4	3	1	1	2
2021-03-29 15:17:27	2021-03-29 15:43:46	0	72.80.59.23	100	1579	1	2021-03-29 15:43:48	R_2Y3XACScRQU6Iye					40.6286	-73.939	anonymous	EN	1	5d9373b0e04970001ab482da	4	5	1	2	1	2	1	5	3	5	3	1	3	2	2	2	3	5	5	1	5	2	5	1	5	3	1	1	4	5	3
2021-03-29 15:34:01	2021-03-29 15:47:15	0	76.183.132.139	100	793	1	2021-03-29 15:47:15	R_1CelOWSBOlZ0zG1					32.8545	-97.1359	anonymous	EN	1	5fb3ee1e63363a000b7038cb	4	4	3	4	2	4	2	3	4	2	4	3	5	4	4	3	2	3	2	1	2	4	3	3	4	3	4	3	3	3	3
2021-03-29 15:18:25	2021-03-29 15:47:32	0	99.188.40.45	100	1747	1	2021-03-29 15:47:32	R_9p2n5CAoYWgG8IV					29.8738	-95.5233	anonymous	EN	1	5f872af9e3e4870ef4d67cc3	4	3	5	4	1	3	4	4	4	2	5	2	5	3	3	5	3	3	3	2	4	4	4	5	3	3	4	2	3	4	3
2021-03-29 15:32:23	2021-03-29 15:49:58	0	67.240.140.43	100	1054	1	2021-03-29 15:49:58	R_2dW7LeHqx6Vihv6					42.9967	-78.1969	anonymous	EN	1	5d041d3c0425590017a002eb	2	2	5	2	5	3	4	2	2	1	2	4	3	3	2	1	4	2	2	5	1	2	3	2	3	2	1	3	2	2	2
2021-03-29 15:25:15	2021-03-29 15:53:46	0	72.189.139.13	100	1711	1	2021-03-29 15:53:46	R_uwSyitnwx7fSY7L					28.5274	-81.6012	anonymous	EN	1	5e89fdffad009e010e958ee7	3	4	3	1	1	4	1	5	5	5	5	1	5	5	4	2	1	5	5	1	5	1	5	4	5	5	2	1	5	4	4
2021-03-29 16:01:01	2021-03-29 16:04:05	0	107.146.141.175	100	184	1	2021-03-29 16:04:06	R_D7hEGPR7xWedmFP					33.4971	-86.8105	anonymous	EN	1	5e790129bd76c94a7b3aa7b6	4	4	5	3	2	4	1	3	5	3	3	1	5	5	4	4	5	5	4	4	4	4	4	2	4	5	2	3	4	4	3
2021-03-29 16:07:53	2021-03-29 16:19:18	0	65.25.106.152	100	684	1	2021-03-29 16:19:18	R_3qIQDInsLcrUarv					40.6824	-82.5286	anonymous	EN	1	605f7247fc65dad2638c9271	3	3	4	2	4	2	3	1	3	3	3	4	3	3	2	2	2	2	4	2	2	2	2	4	4	2	2	2	2	3	2
2021-03-29 16:20:30	2021-03-29 16:27:02	0	24.1.198.146	100	391	1	2021-03-29 16:27:02	R_2af7SvA5zCmUcQW					41.7191	-88.3304	anonymous	EN	1	57af9cdda169b50001a434e3	3	2	3	4	1	4	2	4	5	2	1	3	2	1	3	1	5	4	4	3	2	3	4	1	2	1	2	3	4	2	1
2021-03-29 16:19:13	2021-03-29 16:28:31	0	73.181.87.249	100	557	1	2021-03-29 16:28:32	R_2YPyLJZ23WqPJrP					39.5987	-104.752	anonymous	EN	1	5afda89559ae1e00017e62f2	4	4	2	4	1	4	2	3	3	4	4	2	5	4	4	4	3	2	4	1	4	4	5	3	5	4	3	2	3	3	3
2021-03-29 16:25:20	2021-03-29 16:31:59	0	73.252.21.244	100	399	1	2021-03-29 16:31:59	R_12FFHzqGFfiP9CA					32.4401	-88.6783	anonymous	EN	1	5a8ef79a0f1bce0001228222	4	3	3	4	1	3	1	3	5	3	4	1	4	2	3	4	1	4	4	1	3	4	3	3	3	1	2	1	3	2	2
2021-03-29 16:27:17	2021-03-29 16:36:52	0	68.7.154.189	100	574	1	2021-03-29 16:36:53	R_2uTINkR42BKqEly					32.6065	-117.058	anonymous	EN	1	5d8a64630ffb9c001746ca2c	2	2	1	2	1	1	2	3	3	1	3	1	2	1	1	2	2	1	1	1	1	3	2	3	4	1	4	1	2	1	2
2021-03-29 16:39:15	2021-03-29 16:46:13	0	173.14.145.86	100	417	1	2021-03-29 16:46:13	R_C9duSXNbGPdLxsJ					42.4945	-71.0715	anonymous	EN	1	5e8b32ec2c33ae7f20a0b401	3	3	2	2	3	3	2	2	2	3	3	1	4	3	2	3	2	3	3	2	3	4	4	2	3	3	2	1	2	2	4
2021-03-29 16:56:16	2021-03-29 16:59:36	0	73.15.65.227	100	199	1	2021-03-29 16:59:36	R_2dSlcM2I0lu8eHt					37.3177	-122.044	anonymous	EN	1	5eaa0cc0fb0fca17a3006d9c	5	5	2	3	1	4	1	4	4	4	3	3	5	4	4	3	1	4	5	1	4	4	5	3	4	5	2	1	2	4	4
2021-03-29 17:06:25	2021-03-29 17:11:56	0	71.209.109.200	100	331	1	2021-03-29 17:11:57	R_C1Zu7113Tt50SUp					30.3659	-86.2458	anonymous	EN	1	5ebf2b97ce2e0f1c05e9b00a	3	3	5	4	5	2	4	2	4	1	3	5	4	1	1	1	2	1	3	2	2	3	1	4	4	2	2	2	4	3	1
2021-03-29 17:24:17	2021-03-29 17:28:31	0	72.22.15.10	100	254	1	2021-03-29 17:28:31	R_1hEewgLS3S321gm					40.4725	-79.9109	anonymous	EN	1	5ddd5178672927000db38950	2	1	4	4	4	1	4	3	2	2	2	5	3	1	2	2	5	2	2	3	1	2	1	3	2	2	3	5	2	1	1
2021-03-29 17:17:42	2021-03-29 17:30:26	0	45.19.1.0	100	763	1	2021-03-29 17:30:26	R_3iqySMqlDtMSVTd					33.8583	-84.2165	anonymous	EN	1	5e41c1315bb2570548948925	3	3	1	3	1	4	1	4	5	4	5	1	4	4	3	4	3	4	4	1	4	2	5	2	4	4	1	1	3	3	3
2021-03-29 17:37:18	2021-03-29 17:44:47	0	69.228.147.103	100	449	1	2021-03-29 17:44:48	R_2UY1wx068HsQkaq					36.1219	-79.7777	anonymous	EN	1	5fc50bb38378c80ac88354ef	3	4	3	4	4	2	2	2	2	2	5	1	3	2	1	2	1	2	2	2	1	3	2	2	5	2	4	4	3	1	1
2021-03-29 17:43:24	2021-03-29 17:51:58	0	134.228.12.151	100	514	1	2021-03-29 17:51:59	R_UH31ttUztvkbEoV					41.6432	-83.6753	anonymous	EN	1	5c0017c8f4fb890001d68650	4	2	3	2	1	3	1	4	5	3	4	1	4	4	3	4	3	3	5	1	4	2	4	2	3	4	1	2	4	3	4
2021-03-29 18:43:52	2021-03-29 19:02:26	0	216.218.66.133	100	1113	1	2021-03-29 19:02:26	R_3M3h0yKv0E1Kiek					33.6183	-80.2126	anonymous	EN	2	5dc9f3a0e2633171257d503e	5	5	1	1	1	3	2	1	1	2	1	1	5	3	4	5	4	2	1	4	5	1	3	5	5	4	1	1	1	1	2
2021-03-29 19:08:37	2021-03-29 19:14:06	0	69.127.14.72	100	329	1	2021-03-29 19:14:06	R_1GP16vwgz1SAywj					40.8731	-73.8726	anonymous	EN	1	6010a8d40410bb4361630b89	4	4	1	3	1	3	2	4	4	4	5	2	4	5	3	5	2	5	5	1	5	4	4	2	3	3	2	2	3	3	4
2021-03-29 19:44:38	2021-03-29 19:50:58	0	24.45.204.74	100	380	1	2021-03-29 19:50:59	R_3PSQtEjhuG5drWr					40.7924	-74.0096	anonymous	EN		5e3c80d18af2be072bbd60cc	2	2	4	4	4	1	4	2	1	1	2	3	3	3	2	3	2	1	2	2	1	1	1	2	4	3	2	3	2	2	1
2021-03-29 19:55:34	2021-03-29 20:04:10	0	70.161.127.125	100	515	1	2021-03-29 20:04:12	R_2ziohDMztZ6HtCW					36.7348	-76.2343	anonymous	EN	1	5fc929e107e00b3ac7db7276	4	4	4	1	2	3	1	4	4	4	4	2	4	4	3	4	4	4	4	2	4	4	4	1	4	4	2	1	3	4	4
2021-03-29 22:59:46	2021-03-29 23:04:26	0	99.67.160.193	100	280	1	2021-03-29 23:04:26	R_21p7o6Qjb40csET					33.9075	-117.787	anonymous	EN	1	5c19fd69e567460001839e98	3	3	3	3	2	2	2	2	2	3	3	2	3	3	3	3	2	3	3	3	3	3	3	3	4	3	3	3	3	3	3
2021-03-29 22:52:45	2021-03-29 23:06:27	0	68.32.93.152	100	822	1	2021-03-29 23:07:09	R_d4OQKSfVKVbPidb					41.9604	-85.6407	anonymous	EN	1	5c6ce4094768130001474362	5	3	1	5	1	4	2	3	4	4	4	1	4	3	5	3	2	3	5	1	3	4	3	2	3	3	4	1	3	5	3
2021-03-30 00:51:18	2021-03-30 00:55:35	0	67.166.136.35	100	256	1	2021-03-30 00:55:35	R_1oA82gif56kPHpY					38.4207	-121.362	anonymous	EN	1	5c567e2acc53750001751cb0	5	5	1	5	1	5	1	5	5	5	5	1	5	5	5	5	1	5	5	1	5	5	5	4	5	5	5	1	5	5	5
2021-03-30 02:50:37	2021-03-30 02:58:07	0	24.3.19.47	100	449	1	2021-03-30 02:58:07	R_2ZBsbXVisoai8JB					40.4325	-79.863	anonymous	EN	1	5ee1339549cc8212bff574cd	5	4	5	1	1	3	2	3	4	5	2	1	4	3	4	4	3	5	5	1	5	1	4	1	4	3	2	2	5	3	4
2021-03-31 12:47:48	2021-03-31 12:51:41	0	71.121.213.45	100	233	1	2021-03-31 12:51:42	R_shb3X95Zr8w3vUZ					39.211	-76.8362	anonymous	EN	1	6014981d3161f7502e3c54e2	4	2	2	3	5	2	2	1	3	3	4	2	4	2	2	4	2	5	4	1	4	3	2	4	4	3	5	1	2	2	3
2021-03-31 12:57:03	2021-03-31 13:00:57	0	73.128.92.99	100	233	1	2021-03-31 13:00:58	R_U9mC7vGORlc4gVz					39.1407	-77.1917	anonymous	EN	1	5fff70a0ecbb600c11b588b8	5	3	1	2	1	3	3	4	4	3	2	1	3	3	4	2	1	4	5	1	5	3	4	3	2	2	3	1	5	2	3
2021-03-31 23:06:34	2021-03-31 23:15:35	0	107.3.165.83	100	540	1	2021-03-31 23:15:35	R_3spEAvKzORM2e9q					37.3859	-122.088	anonymous	EN	1	6049faad2c177abee40921f1	4	5	1	1	1	2	1	5	5	1	3	1	5	5	5	5	5	5	5	1	5	5	5	2	5	5	1	1	3	5	5
[truncated: 15 more columns]
